# Supplementary material for: Force and kinetics of fast and slow muscle myosin determined with a synthetic sarcomere–like nanomachine
Source: Commun Biol. 2024 Mar 23;7:361. doi: 10.1038/s42003-024-06033-8 (PMC10960843; doi:10.1038/s42003-024-06033-8)
Supplement: Supplementary file 4 — Supplementary Data 1 [file 42003_2024_6033_MOESM4_ESM.xlsx]

## Sheet: Figure 3
	Figure 3b			Figure 3c
	t (s)	Fx (pN)		t (s)	Fx (pN)
	0	-0.000453171		0	0
	0.002	-0.000453171		0.002	0
	0.004	-0.000453171		0.004	0
	0.006	0.03215		0.006	0
	0.008	-0.000453171		0.008	0.553
	0.01	-0.08915		0.01	0.553
	0.012	-0.08915		0.012	0.7004
	0.014	-0.000453171		0.014	0.76345
	0.016	-0.000453171		0.016	0.76345
	0.018	0.03215		0.018	0.553
	0.02	0.25335		0.02	0.76345
	0.022	0.30635		0.022	0.87295
	0.024	0.30635		0.024	0.87295
	0.026	0.25335		0.026	0.76345
	0.028	0.25335		0.028	-0.04125
	0.03	0.28195		0.03	-0.04125
	0.032	0.28195		0.032	-0.04125
	0.034	0.25335		0.034	-0.72005
	0.036	0.04035		0.036	-0.72005
	0.038	0.04035		0.038	-0.04125
	0.04	-0.48655		0.04	-0.04125
	0.042	-0.53855		0.042	-0.72005
	0.044	-0.53855		0.044	-0.85255
	0.046	-0.48655		0.046	-0.85255
	0.048	-0.48655		0.048	-0.85255
	0.05	-0.53445		0.05	-1.11935
	0.052	-0.53445		0.052	-1.11935
	0.054	-0.48655		0.054	-0.85255
	0.056	-0.48655		0.056	-0.85255
	0.058	-0.53445		0.058	-0.865
	0.06	-0.53445		0.06	-0.865
	0.062	-0.10265		0.062	-0.865
	0.064	-0.10265		0.064	-0.3747
	0.066	-0.48215		0.066	-0.3747
	0.068	-0.48215		0.068	-0.3747
	0.07	-0.10265		0.07	0.68975
	0.072	-0.10265		0.072	0.68975
	0.074	-0.13175		0.074	-0.3747
	0.076	-0.13175		0.076	-0.5625
	0.078	0.42585		0.078	-0.3747
	0.08	0.42585		0.08	0.68975
	0.082	-0.13175		0.082	0.68975
	0.084	-0.13175		0.084	-0.5625
	0.086	0.42585		0.086	-0.5625
	0.088	0.42585		0.088	-0.5625
	0.09	0.42585		0.09	-1.03495
	0.092	0.64435		0.092	-1.61905
	0.094	0.75895		0.094	-1.61905
	0.096	0.75895		0.096	-1.03495
	0.098	0.64435		0.098	-1.03495
	0.1	0.17045		0.1	-1.3259
	0.102	0.45345		0.102	-1.3259
	0.104	0.45345		0.104	-1.03495
	0.106	0.17045		0.106	-1.3259
	0.108	0.17045		0.108	-1.3259
	0.11	0.45345		0.11	-0.42745
	0.112	-0.01595		0.112	0.4679
	0.114	-0.11735		0.114	0.4679
	0.116	-0.11735		0.116	-0.42745
	0.118	-0.01595		0.118	-0.42745
	0.12	0.45345		0.12	0.4679
	0.122	0.45345		0.122	0.4679
	0.124	0.31025		0.124	-0.42745
	0.126	0.45495		0.126	0.4679
	0.128	0.45495		0.128	1.0332
	0.13	0.31025		0.13	1.0332
	0.132	0.29005		0.132	-1.5321
	0.134	0.31025		0.134	-1.5321
	0.136	0.31025		0.136	1.0332
	0.138	0.29005		0.138	1.0332
	0.14	0.23675		0.14	-0.46205
	0.142	0.23675		0.142	-0.46205
	0.144	0.23675		0.144	1.99055
	0.146	0.02645		0.146	1.99055
	0.148	0.02645		0.148	-0.46205
	0.15	0.23675		0.15	-0.46205
	0.152	0.23675		0.152	0.70425
	0.154	0.02645		0.154	0.70425
	0.156	0.02645		0.156	-0.46205
	0.158	0.23675		0.158	-0.46205
	0.16	0.23675		0.16	0.70425
	0.162	-0.10425		0.162	0.70425
	0.164	-0.10425		0.164	-1.00005
	0.166	-0.04705		0.166	-1.00005
	0.168	-0.04705		0.168	0.70425
	0.17	-0.10425		0.17	0.70425
	0.172	-0.30225		0.172	-1.00005
	0.174	-0.30225		0.174	-1.00005
	0.176	-0.30225		0.176	0.77395
	0.178	-0.38805		0.178	0.77395
	0.18	-0.38805		0.18	-1.517
	0.182	-0.38805		0.182	-1.517
	0.184	-0.38805		0.184	0.77395
	0.186	-0.39755		0.186	0.77395
	0.188	-0.42645		0.188	0.7637
	0.19	-0.39755		0.19	-0.58185
	0.192	-0.39755		0.192	0.6676
	0.194	-0.39755		0.194	0.6676
	0.196	-0.39755		0.196	-0.58185
	0.198	-0.42645		0.198	-0.58185
	0.2	-0.68225		0.2	0.6676
	0.202	-0.79645		0.202	0.6676
	0.204	-0.79645		0.204	-0.53805
	0.206	-0.79645		0.206	-0.53805
	0.208	-0.51525		0.208	-0.53805
	0.21	-0.68055		0.21	-0.53805
	0.212	-0.68055		0.212	-0.53805
	0.214	-0.51525		0.214	-0.53805
	0.216	-0.51525		0.216	0.197
	0.218	-0.59845		0.218	0.197
	0.22	-0.51525		0.22	-0.53805
	0.222	-0.34475		0.222	-1.0325
	0.224	0.00425		0.224	-1.0325
	0.226	0.07985		0.226	0.197
	0.228	0.18115		0.228	-1.0325
	0.23	0.86575		0.23	-1.0325
	0.232	0.86575		0.232	0.07335
	0.234	0.86575		0.234	0.07335
	0.236	0.95685		0.236	-0.7775
	0.238	1.06185		0.238	-0.9521
	0.24	1.06185		0.24	-0.7775
	0.242	1.06185		0.242	-0.18235
	0.244	1.04415		0.244	-0.18235
	0.246	1.04415		0.246	-0.18235
	0.248	1.04415		0.248	-0.18235
	0.25	0.95515		0.25	-0.18235
	0.252	0.94015		0.252	-0.7775
	0.254	0.95515		0.254	-0.9352
	0.256	0.95515		0.256	-0.9352
	0.258	0.94015		0.258	-0.18235
	0.26	0.78995		0.26	-0.18235
	0.262	0.78995		0.262	-0.84475
	0.264	0.94015		0.264	-0.84475
	0.266	0.80215		0.266	0.14595
	0.268	0.80215		0.268	-0.84475
	0.27	0.86195		0.27	-0.9352
	0.272	0.86195		0.272	-0.84475
	0.274	0.80215		0.274	0.14595
	0.276	0.20605		0.276	0.14595
	0.278	0.80215		0.278	-0.84475
	0.28	0.86195		0.28	-0.84475
	0.282	0.86195		0.282	-0.2508
	0.284	0.80215		0.284	-0.2508
	0.286	0.53085		0.286	-0.2508
	0.288	0.45005		0.288	-0.2508
	0.29	0.29855		0.29	0.14065
	0.292	0.02295		0.292	0.14065
	0.294	0.29855		0.294	-0.2508
	0.296	0.45005		0.296	-0.2508
	0.298	0.45005		0.298	0.14065
	0.3	0.40935		0.3	0.14065
	0.302	0.40935		0.302	0.14065
	0.304	0.39455		0.304	0.504
	0.306	0.39455		0.306	1.0785
	0.308	0.35905		0.308	1.0785
	0.31	0.39455		0.31	0.504
	0.312	0.40935		0.312	0.504
	0.314	0.40935		0.314	0.73775
	0.316	0.39455		0.316	0.73775
	0.318	0.35905		0.318	0.504
	0.32	0.13485		0.32	0.504
	0.322	-0.18185		0.322	0.73775
	0.324	-0.33975		0.324	0.73775
	0.326	-0.33975		0.326	-1.39405
	0.328	-0.18185		0.328	-1.39405
	0.33	-0.25785		0.33	0.73775
	0.332	-0.25785		0.332	0.73775
	0.334	-0.25785		0.334	-1.31255
	0.336	-0.25785		0.336	-1.31255
	0.338	-0.25785		0.338	1.05705
	0.34	-0.25785		0.34	1.05705
	0.342	-0.15285		0.342	-1.31255
	0.344	0.28325		0.344	-1.31255
	0.346	0.28325		0.346	1.05705
	0.348	-0.15285		0.348	1.05705
	0.35	-0.15285		0.35	-1.21095
	0.352	0.28325		0.352	-1.21095
	0.354	0.43685		0.354	0.3949
	0.356	0.43685		0.356	0.3949
	0.358	0.60395		0.358	-1.21095
	0.36	0.60395		0.36	-1.21095
	0.362	0.60395		0.362	0.3949
	0.364	0.55065		0.364	0.3949
	0.366	0.43685		0.366	-1.21095
	0.368	0.43685		0.368	-1.21095
	0.37	0.43685		0.37	0.15325
	0.372	0.16225		0.372	0.15325
	0.374	0.11625		0.374	-1.2818
	0.376	0.00575		0.376	-1.2818
	0.378	-0.25685		0.378	0.15325
	0.38	-0.43655		0.38	0.15325
	0.382	-0.43655		0.382	-0.43725
	0.384	-0.25685		0.384	-0.43725
	0.386	0.00575		0.386	-0.2026
	0.388	-0.25685		0.388	-0.2026
	0.39	-0.25685		0.39	-0.43725
	0.392	-0.25685		0.392	-0.43725
	0.394	-0.25685		0.394	-0.2026
	0.396	-0.43655		0.396	-0.2026
	0.398	-0.43655		0.398	-0.43725
	0.4	0.09285		0.4	-0.5334
	0.402	0.26175		0.402	-0.5334
	0.404	0.09285		0.404	-0.5334
	0.406	0.09285		0.406	-0.68825
	0.408	0.26175		0.408	-0.68825
	0.41	0.26175		0.41	-0.5334
	0.412	0.28415		0.412	-0.5334
	0.414	0.29245		0.414	-0.68825
	0.416	0.61575		0.416	-0.68825
	0.418	0.61575		0.418	-0.68715
	0.42	0.29245		0.42	-0.5334
	0.422	0.29245		0.422	-0.68715
	0.424	0.41825		0.424	-0.68715
	0.426	0.41825		0.426	0.45085
	0.428	0.41825		0.428	0.52975
	0.43	0.61575		0.43	0.45085
	0.432	0.69195		0.432	-0.2911
	0.434	0.69195		0.434	0.45085
	0.436	0.41825		0.436	0.52975
	0.438	0.31875		0.438	0.52975
	0.44	0.31875		0.44	0.45085
	0.442	0.31875		0.442	0.45085
	0.444	0.30995		0.444	0.45085
	0.446	0.30995		0.446	0.04
	0.448	0.30995		0.448	0.04
	0.45	0.03805		0.45	0.04
	0.452	-0.27525		0.452	0.4285
	0.454	-0.27525		0.454	0.4285
	0.456	0.03805		0.456	0.04
	0.458	0.30995		0.458	0.04
	0.46	0.41635		0.46	0.04
	0.462	0.81545		0.462	0.04
	0.464	1.09245		0.464	-0.1874
	0.466	1.09245		0.466	-0.1874
	0.468	0.81545		0.468	0.4285
	0.47	0.81545		0.47	-0.1874
	0.472	1.09245		0.472	-0.43355
	0.474	1.09245		0.474	-0.43355
	0.476	0.81545		0.476	-0.41545
	0.478	0.41635		0.478	-0.41545
	0.48	0.37975		0.48	-0.41545
	0.482	0.31175		0.482	-0.41545
	0.484	0.30165		0.484	-0.0899
	0.486	0.30165		0.486	-0.0899
	0.488	0.31175		0.488	-0.41545
	0.49	0.31175		0.49	-0.41545
	0.492	0.26755		0.492	-0.0899
	0.494	0.26755		0.494	-0.0899
	0.496	0.31175		0.496	-0.33695
	0.498	0.31175		0.498	-0.0899
	0.5	-0.03015		0.5	1.63125
	0.502	-0.03015		0.502	1.63125
	0.504	0.44935		0.504	-0.33695
	0.506	0.44935		0.506	-0.33695
	0.508	0.02745		0.508	1.63125
	0.51	0.02745		0.51	1.63125
	0.512	0.11805		0.512	-0.33695
	0.514	0.24435		0.514	-0.33695
	0.516	0.11805		0.516	1.40135
	0.518	0.11805		0.518	1.40135
	0.52	0.24435		0.52	-0.85735
	0.522	0.31155		0.522	-0.85735
	0.524	0.24435		0.524	1.40135
	0.526	0.24435		0.526	1.40135
	0.528	0.31155		0.528	0.60345
	0.53	0.35045		0.53	0.60345
	0.532	0.35045		0.532	1.40135
	0.534	0.35045		0.534	1.40135
	0.536	0.72825		0.536	0.60345
	0.538	0.72825		0.538	0.60345
	0.54	0.35045		0.54	1.4331
	0.542	0.32735		0.542	1.4331
	0.544	0.35045		0.544	0.60345
	0.546	0.35045		0.546	0.60345
	0.548	0.32735		0.548	0.8675
	0.55	0.32735		0.55	0.8675
	0.552	0.32735		0.552	-1.5461
	0.554	0.32735		0.554	-1.5461
	0.556	0.03845		0.556	0.8675
	0.558	0.03845		0.558	0.8675
	0.56	0.32735		0.56	0.598
	0.562	0.41245		0.562	0.34005
	0.564	0.47215		0.564	0.598
	0.566	0.47215		0.566	0.598
	0.568	0.79555		0.568	0.34005
	0.57	0.79555		0.57	0.34005
	0.572	0.79555		0.572	0.598
	0.574	0.79555		0.574	0.598
	0.576	0.96335		0.576	0.34005
	0.578	0.96335		0.578	-0.28405
	0.58	0.96335		0.58	-0.28405
	0.582	0.79505		0.582	0.34005
	0.584	0.61655		0.584	-0.28405
	0.586	0.61595		0.586	-0.28405
	0.588	0.41035		0.588	0.48445
	0.59	0.41035		0.59	0.48445
	0.592	0.61595		0.592	-0.17245
	0.594	0.61655		0.594	-0.9741
	0.596	0.61595		0.596	-0.17245
	0.598	0.41035		0.598	0.48445
	0.6	0.41035		0.6	0.48445
	0.602	0.41035		0.602	0.02375
	0.604	0.41035		0.604	0.02375
	0.606	0.41035		0.606	0.2371
	0.608	0.72595		0.608	0.02375
	0.61	0.72595		0.61	-0.17245
	0.612	0.34845		0.612	0.02375
	0.614	0.28375		0.614	0.2371
	0.616	0.28375		0.616	0.2371
	0.618	0.34845		0.618	0.02375
	0.62	0.47725		0.62	0.02375
	0.622	0.47725		0.622	0.02375
	0.624	0.59825		0.624	-0.24595
	0.626	0.59825		0.626	-0.24595
	0.628	0.47725		0.628	-0.24595
	0.63	0.28375		0.63	-0.1479
	0.632	0.47725		0.632	-0.1479
	0.634	0.47725		0.634	-0.24595
	0.636	0.47725		0.636	-0.24595
	0.638	0.47725		0.638	-0.24595
	0.64	0.47725		0.64	-0.24595
	0.642	0.29675		0.642	-1.29195
	0.644	0.13565		0.644	-1.29195
	0.646	0.13565		0.646	-0.1479
	0.648	0.29675		0.648	-1.29195
	0.65	0.88875		0.65	-1.48065
	0.652	0.88875		0.652	-1.48065
	0.654	0.52675		0.654	-1.29195
	0.656	0.54695		0.656	-1.29195
	0.658	0.54695		0.658	-1.29195
	0.66	0.52675		0.66	-0.6856
	0.662	0.52675		0.662	1.9448
	0.664	0.54695		0.664	1.9448
	0.666	0.77255		0.666	-0.6856
	0.668	0.54695		0.668	-0.6856
	0.67	0.52675		0.67	1.9448
	0.672	0.29535		0.672	1.9448
	0.674	0.28075		0.674	-0.41025
	0.676	0.13035		0.676	-0.41025
	0.678	0.13035		0.678	1.7676
	0.68	0.29535		0.68	1.7676
	0.682	0.29535		0.682	-0.41025
	0.684	0.13035		0.684	-0.41025
	0.686	0.07225		0.686	1.7676
	0.688	-0.23005		0.688	1.7676
	0.69	-0.28005		0.69	-0.41025
	0.692	-0.28005		0.692	-0.41025
	0.694	-0.28005		0.694	1.7676
	0.696	-0.23005		0.696	1.7676
	0.698	-0.16445		0.698	-1.31735
	0.7	-0.23005		0.7	-1.31735
	0.702	-0.23005		0.702	1.2548
	0.704	-0.16445		0.704	1.2548
	0.706	0.30595		0.706	-0.04955
	0.708	0.30595		0.708	-0.04955
	0.71	0.51425		0.71	1.2548
	0.712	0.74805		0.712	1.2548
	0.714	0.74805		0.714	-0.04955
	0.716	0.51425		0.716	-0.04955
	0.718	0.30595		0.718	1.2548
	0.72	0.30595		0.72	1.2548
	0.722	0.74805		0.722	0.58545
	0.724	0.74805		0.724	-0.04955
	0.726	0.59375		0.726	0.58545
	0.728	0.59375		0.728	0.58545
	0.73	0.59375		0.73	-0.2298
	0.732	0.35075		0.732	-0.2298
	0.734	0.10755		0.734	0.58545
	0.736	0.35075		0.736	0.58545
	0.738	0.59375		0.738	0.12765
	0.74	0.59375		0.74	-0.2298
	0.742	0.35695		0.742	-0.2298
	0.744	0.35695		0.744	0.00515
	0.746	0.35695		0.746	0.00515
	0.748	-0.09905		0.748	0.00515
	0.75	-0.09905		0.75	0.12765
	0.752	0.06945		0.752	0.22555
	0.754	0.06945		0.754	0.12765
	0.756	0.06945		0.756	0.00515
	0.758	-0.00985		0.758	0.00515
	0.76	-0.09905		0.76	0.22555
	0.762	-0.20505		0.762	0.22555
	0.764	-0.25915		0.764	0.22555
	0.766	-0.25915		0.766	0.51175
	0.768	-0.20505		0.768	0.7373
	0.77	-0.00985		0.77	0.51175
	0.772	-0.20505		0.772	0.22555
	0.774	-0.25915		0.774	0.51175
	0.776	-0.25915		0.776	0.7373
	0.778	-0.20505		0.778	0.7373
	0.78	0.07045		0.78	0.51175
	0.782	0.50075		0.782	0.7373
	0.784	0.58005		0.784	0.7373
	0.786	0.70155		0.786	0.0984
	0.788	0.70155		0.788	-0.269
	0.79	0.58005		0.79	-0.269
	0.792	0.50075		0.792	0.0984
	0.794	0.50075		0.794	-0.269
	0.796	0.50075		0.796	-0.44655
	0.798	0.32795		0.798	-0.44655
	0.8	0.32795		0.8	-0.269
	0.802	0.16455		0.802	-0.44655
	0.804	0.07465		0.804	-0.88595
	0.806	0.02305		0.806	-0.44655
	0.808	0.02305		0.808	-0.14415
	0.81	0.07465		0.81	-0.14415
	0.812	0.07465		0.812	-1.2279
	0.814	0.07465		0.814	-1.2279
	0.816	0.13705		0.816	-0.14415
	0.818	0.13705		0.818	-0.14415
	0.82	0.13705		0.82	-0.76475
	0.822	-0.03085		0.822	-0.76475
	0.824	-0.03085		0.824	0.27695
	0.826	0.13705		0.826	0.27695
	0.828	0.32365		0.828	-0.76475
	0.83	0.32365		0.83	-0.76475
	0.832	0.39815		0.832	0.27695
	0.834	0.39815		0.834	0.27695
	0.836	0.39815		0.836	-0.76475
	0.838	-0.46245		0.838	-0.76475
	0.84	0.39815		0.84	1.2158
	0.842	0.56575		0.842	1.2158
	0.844	0.56575		0.844	-1.43975
	0.846	0.39815		0.846	-1.43975
	0.848	0.25305		0.848	1.2158
	0.85	-0.01755		0.85	1.2158
	0.852	-0.46245		0.852	-0.39765
	0.854	-0.46245		0.854	-0.39765
	0.856	-0.01755		0.856	2.05845
	0.858	0.25305		0.858	2.05845
	0.86	0.25305		0.86	-0.39765
	0.862	-0.01755		0.862	-0.39765
	0.864	-0.01755		0.864	1.41545
	0.866	-0.01755		0.866	1.41545
	0.868	-0.01755		0.868	-0.25115
	0.87	-0.01755		0.87	-0.25115
	0.872	0.00225		0.872	0.18565
	0.874	0.01225		0.874	0.18565
	0.876	0.00225		0.876	-0.25115
	0.878	-0.18675		0.878	-0.25115
	0.88	-0.18675		0.88	0.18565
	0.882	0.00225		0.882	0.18565
	0.884	0.01225		0.884	-0.04625
	0.886	0.06425		0.886	-0.04625
	0.888	0.17105		0.888	0.18565
	0.89	0.17905		0.89	0.18565
	0.892	0.17905		0.892	-0.04625
	0.894	0.17105		0.894	-0.04625
	0.896	0.17105		0.896	0.84745
	0.898	0.17905		0.898	0.84745
	0.9	0.17905		0.9	-0.04625
	0.902	0.17105		0.902	-0.65445
	0.904	0.17105		0.904	-0.65445
	0.906	0.17105		0.906	-0.65445
	0.908	-0.06135		0.908	-0.8733
	0.91	-0.11605		0.91	-0.8733
	0.912	-0.11605		0.912	-0.65445
	0.914	-0.06135		0.914	1.26935
	0.916	0.36095		0.916	-0.65445
	0.918	0.36095		0.918	-0.67305
	0.92	0.44515		0.92	-0.67305
	0.922	0.44515		0.922	-0.26685
	0.924	0.44515		0.924	-0.26685
	0.926	0.40405		0.926	-0.26685
	0.928	0.76385		0.928	0.96955
	0.93	0.88085		0.93	0.96955
	0.932	0.96765		0.932	0.03565
	0.934	0.88085		0.934	-0.127
	0.936	0.88085		0.936	-0.127
	0.938	0.78435		0.938	0.03565
	0.94	0.78435		0.94	0.03565
	0.942	0.40405		0.942	0.03565
	0.944	0.78435		0.944	0.2233
	0.946	0.96765		0.946	0.53935
	0.948	0.96765		0.948	0.2233
	0.95	0.78435		0.95	0.03565
	0.952	0.35285		0.952	0.2233
	0.954	0.30055		0.954	0.53935
	0.956	-0.15435		0.956	0.53935
	0.958	-0.36345		0.958	0.2233
	0.96	-0.36345		0.96	0.2233
	0.962	0.30055		0.962	0.2233
	0.964	-0.36345		0.964	0.09665
	0.966	-0.63115		0.966	-0.94775
	0.968	-0.63115		0.968	-0.94775
	0.97	-0.63115		0.97	0.09665
	0.972	-0.36345		0.972	0.09665
	0.974	0.12075		0.974	-0.94775
	0.976	0.34975		0.976	-0.94775
	0.978	0.51555		0.978	-0.75805
	0.98	0.51555		0.98	-0.75805
	0.982	0.34975		0.982	-0.82265
	0.984	0.34975		0.984	-0.82265
	0.986	0.48245		0.986	-0.75805
	0.988	0.48245		0.988	-0.75805
	0.99	0.48245		0.99	-0.82265
	0.992	0.48245		0.992	-0.82265
	0.994	0.72935		0.994	-0.75805
	0.996	0.48245		0.996	-0.75805
	0.998	0.45115		0.998	-0.82265
	1	0.45115		1	-0.82265
	1.002	0.48245		1.002	-0.0577
	1.004	0.48245		1.004	-0.0577
	1.006	0.45115		1.006	-1.7681
	1.008	0.45115		1.008	-1.7681
	1.01	0.35035		1.01	-0.0577
	1.012	0.35035		1.012	-0.0577
	1.014	-0.15365		1.014	-1.4929
	1.016	-0.15365		1.016	-1.4929
	1.018	0.35035		1.018	1.1871
	1.02	0.35035		1.02	1.1871
	1.022	0.14575		1.022	-1.4929
	1.024	0.14575		1.024	-1.4929
	1.026	0.35035		1.026	1.1871
	1.028	0.35035		1.028	1.1871
	1.03	0.14575		1.03	-0.224
	1.032	0.14575		1.032	-0.224
	1.034	0.39145		1.034	0.7687
	1.036	0.39145		1.036	0.7687
	1.038	0.14575		1.038	-0.224
	1.04	-0.01605		1.04	-0.224
	1.042	-0.01605		1.042	0.7687
	1.044	-0.01605		1.044	0.7687
	1.046	-0.01605		1.046	-0.224
	1.048	-0.01605		1.048	-0.224
	1.05	-0.01435		1.05	0.7687
	1.052	-0.01435		1.052	0.7687
	1.054	-0.01605		1.054	-1.18465
	1.056	-0.01605		1.056	-1.18465
	1.058	-0.01435		1.058	1.13825
	1.06	0.00265		1.06	1.13825
	1.062	0.00265		1.062	0.47865
	1.064	0.00265		1.064	-0.10315
	1.066	0.29945		1.066	0.47865
	1.068	0.29945		1.068	0.47865
	1.07	0.00265		1.07	-0.10315
	1.072	-0.03935		1.072	-0.10315
	1.074	0.00265		1.074	0.47865
	1.076	0.00265		1.076	0.47865
	1.078	-0.04085		1.078	-0.0268
	1.08	-0.04085		1.08	-0.10315
	1.082	-0.04085		1.082	-0.10315
	1.084	-0.04085		1.084	-0.10315
	1.086	-0.08845		1.086	-0.25535
	1.088	-0.08845		1.088	-0.25535
	1.09	-0.07565		1.09	-0.0268
	1.092	-0.04085		1.092	-0.0268
	1.094	-0.03035		1.094	-0.25535
	1.096	-0.03035		1.096	-0.4539
	1.098	0.31385		1.098	-0.4539
	1.1	0.31385		1.1	-0.3589
	1.102	0.31385		1.102	-0.4539
	1.104	0.48795		1.104	-0.4539
	1.106	0.50075		1.106	-0.3589
	1.108	0.85365		1.108	0.26985
	1.11	0.85365		1.11	-0.3589
	1.112	0.85365		1.112	-0.4539
	1.114	1.00205		1.114	-0.3589
	1.116	1.06715		1.116	0.26985
	1.118	1.06715		1.118	0.26985
	1.12	1.19365		1.12	-0.2547
	1.122	1.29365		1.122	0.26985
	1.124	1.29365		1.124	0.26985
	1.126	1.29365		1.126	-0.2547
	1.128	1.19365		1.128	-0.87185
	1.13	0.71705		1.13	-0.87185
	1.132	0.71705		1.132	-0.2547
	1.134	0.63185		1.134	-0.2547
	1.136	0.63185		1.136	-0.87185
	1.138	0.63185		1.138	-0.87185
	1.14	0.11915		1.14	-0.3672
	1.142	-0.50175		1.142	-0.87185
	1.144	-0.50175		1.144	-0.92475
	1.146	-0.50175		1.146	-0.92475
	1.148	0.11655		1.148	-0.3672
	1.15	0.11915		1.15	-0.3672
	1.152	0.13975		1.152	-0.92475
	1.154	0.25845		1.154	-0.92475
	1.156	0.25845		1.156	-0.3672
	1.158	0.13975		1.158	-0.3672
	1.16	0.13975		1.16	-0.92475
	1.162	0.25845		1.162	-0.92475
	1.164	0.35695		1.164	0.70695
	1.166	0.82555		1.166	0.70695
	1.168	0.82555		1.168	-1.02305
	1.17	0.84725		1.17	-1.02305
	1.172	0.84725		1.172	0.70695
	1.174	0.82555		1.174	0.70695
	1.176	0.47915		1.176	-1.02305
	1.178	0.82555		1.178	-1.02305
	1.18	0.86945		1.18	0.76425
	1.182	0.86945		1.182	0.76425
	1.184	0.82555		1.184	-1.87865
	1.186	0.47915		1.186	-1.87865
	1.188	0.30965		1.188	0.48095
	1.19	0.23175		1.19	0.48095
	1.192	0.23175		1.192	-0.56035
	1.194	0.30965		1.194	-0.56035
	1.196	0.42405		1.196	0.48095
	1.198	0.42405		1.198	0.48095
	1.2	0.42405		1.2	-0.56035
	1.202	0.42405		1.202	-0.56035
	1.204	0.47215		1.204	0.48095
	1.206	0.47215		1.206	0.48095
	1.208	0.71745		1.208	-0.16205
	1.21	0.72565		1.21	-0.16205
	1.212	0.93065		1.212	1.1337
	1.214	0.93065		1.214	1.1337
	1.216	0.72565		1.216	-0.16205
	1.218	0.71745		1.218	-0.16205
	1.22	0.47215		1.22	1.1337
	1.222	0.02865		1.222	1.1337
	1.224	0.02865		1.224	0.47725
	1.226	0.02865		1.226	0.20705
	1.228	0.84115		1.228	0.47725
	1.23	0.00335		1.23	0.47725
	1.232	0.00335		1.232	0.20705
	1.234	0.00335		1.234	0.20705
	1.236	0.25235		1.236	0.47725
	1.238	0.25235		1.238	0.47725
	1.24	0.38665		1.24	0.20705
	1.242	0.42855		1.242	-0.4158
	1.244	0.42855		1.244	-0.4158
	1.246	0.38665		1.246	-0.4158
	1.248	0.25235		1.248	-0.97475
	1.25	0.25235		1.25	-0.97475
	1.252	0.25235		1.252	-0.4158
	1.254	0.22165		1.254	0.48275
	1.256	0.22165		1.256	-0.4158
	1.258	0.22165		1.258	-0.97475
	1.26	0.22165		1.26	-0.97475
	1.262	-0.00475		1.262	-0.42155
	1.264	-0.01955		1.264	-0.42155
	1.266	-0.00475		1.266	-0.42155
	1.268	0.03615		1.268	0.48275
	1.27	0.03615		1.27	0.48275
	1.272	-0.00475		1.272	-0.42155
	1.274	0.03615		1.274	-0.4511
	1.276	-0.00475		1.276	-0.4511
	1.278	-0.03285		1.278	-0.42155
	1.28	-0.10035		1.28	-0.42155
	1.282	-0.10035		1.282	-0.42155
	1.284	-0.03285		1.284	0.2536
	1.286	-0.03285		1.286	0.2536
	1.288	-0.10035		1.288	-0.4511
	1.29	-0.30485		1.29	-0.735
	1.292	-0.35035		1.292	-0.735
	1.294	-0.38455		1.294	0.2536
	1.296	-0.38455		1.296	0.2536
	1.298	-0.35035		1.298	-0.735
	1.3	-0.10035		1.3	-0.735
	1.302	0.06515		1.302	0.02035
	1.304	0.06515		1.304	-0.735
	1.306	0.06515		1.306	-1.2989
	1.308	0.09035		1.308	-1.2989
	1.31	0.12555		1.31	0.02035
	1.312	0.12555		1.312	0.02035
	1.314	0.32885		1.314	-1.2989
	1.316	0.32885		1.316	-1.2989
	1.318	0.32885		1.318	-0.18195
	1.32	0.12555		1.32	-0.18195
	1.322	0.09035		1.322	-1.2989
	1.324	0.12555		1.324	-1.2989
	1.326	0.12555		1.326	-0.18195
	1.328	0.12555		1.328	-0.18195
	1.33	0.12555		1.33	-1.5125
	1.332	0.13345		1.332	-1.5125
	1.334	0.13345		1.334	-0.18195
	1.336	0.06625		1.336	-0.18195
	1.338	0.13345		1.338	-1.6712
	1.34	0.52345		1.34	-1.6712
	1.342	0.59365		1.342	1.51665
	1.344	0.60355		1.344	1.51665
	1.346	0.78425		1.346	-1.6712
	1.348	0.78425		1.348	-1.6712
	1.35	0.78345		1.35	0.73665
	1.352	0.60355		1.352	0.73665
	1.354	0.78345		1.354	-1.6712
	1.356	0.78345		1.356	-1.6712
	1.358	0.78345		1.358	0.73665
	1.36	0.78345		1.36	0.73665
	1.362	0.38975		1.362	-1.7112
	1.364	-0.11005		1.364	-1.7112
	1.366	-0.41215		1.366	0.4453
	1.368	-0.41215		1.368	0.4453
	1.37	-0.41215		1.37	-0.8574
	1.372	-0.11005		1.372	-0.8574
	1.374	0.13755		1.374	0.4453
	1.376	0.13755		1.376	0.4453
	1.378	0.13755		1.378	-0.8574
	1.38	0.62235		1.38	-0.8574
	1.382	0.80915		1.382	0.4453
	1.384	1.04285		1.384	0.4453
	1.386	1.15485		1.386	-0.7235
	1.388	1.25545		1.388	-0.7235
	1.39	1.25545		1.39	1.0768
	1.392	1.15485		1.392	1.0768
	1.394	1.04285		1.394	-0.7235
	1.396	1.04285		1.396	-0.7235
	1.398	0.80915		1.398	1.0768
	1.4	0.35245		1.4	1.0768
	1.402	0.33325		1.402	-0.2893
	1.404	0.16865		1.404	-0.2893
	1.406	-0.45095		1.406	0.12705
	1.408	-0.49765		1.408	0.12705
	1.41	-0.49765		1.41	-0.2893
	1.412	-0.45095		1.412	-0.2893
	1.414	0.16865		1.414	0.12705
	1.416	0.16865		1.416	0.12705
	1.418	0.33325		1.418	-0.074
	1.42	0.40285		1.42	-0.074
	1.422	0.40285		1.422	0.12705
	1.424	0.40285		1.424	0.12705
	1.426	0.75405		1.426	-0.074
	1.428	0.78545		1.428	-0.074
	1.43	0.78545		1.43	0.8366
	1.432	0.78545		1.432	1.4038
	1.434	0.78545		1.434	0.8366
	1.436	0.78545		1.436	-0.074
	1.438	0.47645		1.438	0.8366
	1.44	0.37275		1.44	0.8366
	1.442	0.35405		1.442	0.0836
	1.444	0.37275		1.444	0.0836
	1.446	0.37275		1.446	0.2451
	1.448	0.35405		1.448	0.2451
	1.45	0.35405		1.45	0.0836
	1.452	0.37275		1.452	-0.54625
	1.454	0.35405		1.454	-0.54625
	1.456	0.34195		1.456	0.0836
	1.458	0.34195		1.458	0.0836
	1.46	0.35405		1.46	0.0836
	1.462	0.56795		1.462	0.1913
	1.464	0.56795		1.464	0.1913
	1.466	0.59505		1.466	-0.32685
	1.468	0.71605		1.468	-0.54625
	1.47	0.71605		1.47	-0.32685
	1.472	0.59505		1.472	0.1913
	1.474	0.71605		1.474	0.1913
	1.476	0.90005		1.476	-0.32685
	1.478	0.90005		1.478	-0.32685
	1.48	0.71605		1.48	0.1913
	1.482	0.57555		1.482	-0.32685
	1.484	0.54545		1.484	-0.83665
	1.486	0.54455		1.486	-0.83665
	1.488	0.45355		1.488	0.6635
	1.49	0.45355		1.49	0.6635
	1.492	0.54455		1.492	-1.4677
	1.494	0.45355		1.494	-1.4677
	1.496	0.11685		1.496	-0.54395
	1.498	0.11685		1.498	-0.54395
	1.5	0.45355		1.5	-1.4677
	1.502	0.45355		1.502	-1.4677
	1.504	0.45355		1.504	-0.54395
	1.506	0.52965		1.506	-0.54395
	1.508	0.66455		1.508	-1.4677
	1.51	0.66455		1.51	-1.4677
	1.512	0.52965		1.512	-0.54395
	1.514	0.52965		1.514	-0.54395
	1.516	0.77665		1.516	-0.93595
	1.518	0.77665		1.518	-0.93595
	1.52	0.60675		1.52	1.50355
	1.522	0.60675		1.522	1.50355
	1.524	0.77665		1.524	-0.93595
	1.526	0.77665		1.526	-0.93595
	1.528	0.60675		1.528	1.50355
	1.53	0.60675		1.53	1.50355
	1.532	0.78595		1.532	-0.93595
	1.534	1.08605		1.534	-0.93595
	1.536	0.78595		1.536	2.39575
	1.538	0.60675		1.538	2.39575
	1.54	0.56495		1.54	-1.3294
	1.542	0.56495		1.542	-1.3294
	1.544	0.52405		1.544	1.50675
	1.546	0.52405		1.546	1.50675
	1.548	0.56495		1.548	-1.15815
	1.55	1.08605		1.55	-1.15815
	1.552	0.76655		1.552	1.50675
	1.554	0.76655		1.554	1.50675
	1.556	0.76655		1.556	-1.15815
	1.558	0.84485		1.558	-1.15815
	1.56	1.10295		1.56	0.05215
	1.562	1.54265		1.562	0.05215
	1.564	1.59225		1.564	-1.10445
	1.566	1.59225		1.566	-1.10445
	1.568	1.54265		1.568	0.05215
	1.57	1.51105		1.57	0.05215
	1.572	1.51105		1.572	-1.10445
	1.574	1.51105		1.574	-1.10445
	1.576	0.96895		1.576	0.05215
	1.578	0.96895		1.578	0.05215
	1.58	1.51105		1.58	-0.38505
	1.582	0.96895		1.582	-0.70535
	1.584	0.93955		1.584	-0.38505
	1.586	0.93955		1.586	-0.38505
	1.588	0.93955		1.588	-0.70535
	1.59	0.93955		1.59	-0.70535
	1.592	0.85885		1.592	-0.38505
	1.594	0.98495		1.594	0.86375
	1.596	1.01155		1.596	-0.38505
	1.598	1.01155		1.598	-0.70535
	1.6	0.98495		1.6	-0.70535
	1.602	0.85885		1.602	-0.70535
	1.604	0.85885		1.604	-0.7947
	1.606	0.85885		1.606	-0.7947
	1.608	0.50765		1.608	1.3388
	1.61	0.50765		1.61	1.3388
	1.612	0.28805		1.612	-0.1646
	1.614	0.23205		1.614	-0.7947
	1.616	-0.04445		1.616	-0.7947
	1.618	-0.04445		1.618	-0.1646
	1.62	0.23205		1.62	-0.1646
	1.622	0.28805		1.622	-0.1646
	1.624	0.28805		1.624	0.2649
	1.626	0.85615		1.626	0.53585
	1.628	0.94575		1.628	0.2649
	1.63	0.94575		1.63	-0.1646
	1.632	0.94575		1.632	0.2649
	1.634	1.09355		1.634	0.53585
	1.636	1.09355		1.636	0.53585
	1.638	1.09355		1.638	0.2649
	1.64	1.09355		1.64	0.53585
	1.642	0.96585		1.642	0.8387
	1.644	0.53055		1.644	0.8387
	1.646	0.45795		1.646	-0.2173
	1.648	0.02225		1.648	-0.2173
	1.65	0.02225		1.65	0.8387
	1.652	0.35815		1.652	0.8387
	1.654	0.35815		1.654	-0.2173
	1.656	-0.05395		1.656	-0.2173
	1.658	-0.19475		1.658	0.1557
	1.66	-0.19475		1.66	0.1557
	1.662	-0.22225		1.662	-1.333
	1.664	-0.35335		1.664	-1.333
	1.666	-0.35335		1.666	0.1557
	1.668	-0.22225		1.668	0.1557
	1.67	-0.16225		1.67	-1.41955
	1.672	-0.22225		1.672	-1.41955
	1.674	-0.35425		1.674	0.1557
	1.676	-0.22225		1.676	0.1557
	1.678	-0.22225		1.678	-1.18975
	1.68	-0.22225		1.68	-1.18975
	1.682	-0.22225		1.682	0.9874
	1.684	-0.16225		1.684	0.9874
	1.686	0.04805		1.686	-1.18975
	1.688	-0.16225		1.688	-1.18975
	1.69	-0.16225		1.69	0.4434
	1.692	0.04805		1.692	0.4434
	1.694	0.44865		1.694	-1.18975
	1.696	0.97015		1.696	-1.18975
	1.698	1.12045		1.698	0.4434
	1.7	1.32275		1.7	0.4434
	1.702	1.32275		1.702	-1.51825
	1.704	1.12045		1.704	-1.51825
	1.706	0.97635		1.706	0.4434
	1.708	1.12045		1.708	0.4434
	1.71	1.17895		1.71	0.3076
	1.712	1.17895		1.712	0.3076
	1.714	1.12045		1.714	1.5861
	1.716	0.97635		1.716	1.5861
	1.718	0.93535		1.718	0.3076
	1.72	0.56175		1.72	0.3076
	1.722	0.56175		1.722	0.91515
	1.724	0.56175		1.724	0.91515
	1.726	0.93535		1.726	0.3076
	1.728	0.56175		1.728	0.3076
	1.73	0.39495		1.73	0.91515
	1.732	0.10565		1.732	0.91515
	1.734	0.10565		1.734	-1.52955
	1.736	-0.11405		1.736	-1.52955
	1.738	-0.11405		1.738	0.91515
	1.74	0.10565		1.74	0.91515
	1.742	0.84005		1.742	-0.2382
	1.744	0.10925		1.744	-0.2382
	1.746	0.10925		1.746	0.44935
	1.748	0.10925		1.748	0.44935
	1.75	0.62455		1.75	-0.2382
	1.752	0.62455		1.752	-0.2382
	1.754	0.66185		1.754	0.44935
	1.756	0.84005		1.756	0.44935
	1.758	0.87145		1.758	0.01415
	1.76	0.87145		1.76	-0.2382
	1.762	0.66185		1.762	0.01415
	1.764	0.66185		1.764	0.01415
	1.766	0.66185		1.766	-0.68665
	1.768	0.66185		1.768	-0.68665
	1.77	0.55405		1.77	0.01415
	1.772	0.55405		1.772	0.7694
	1.774	0.55405		1.774	0.01415
	1.776	0.48045		1.776	-0.68665
	1.778	0.38805		1.778	-0.68665
	1.78	0.38805		1.78	0.7694
	1.782	0.48045		1.782	0.7694
	1.784	0.38805		1.784	0.6582
	1.786	0.38805		1.786	0.7694
	1.788	0.55405		1.788	1.0453
	1.79	0.55405		1.79	0.7694
	1.792	0.47525		1.792	0.6582
	1.794	0.14605		1.794	0.6582
	1.796	0.47525		1.796	1.2462
	1.798	0.47525		1.798	1.2462
	1.8	0.47525		1.8	0.6582
	1.802	0.40165		1.802	0.6582
	1.804	0.40165		1.804	0.6582
	1.806	0.40165		1.806	-0.3975
	1.808	0.14605		1.808	-0.5071
	1.81	0.11575		1.81	-0.5071
	1.812	0.11575		1.812	-0.3975
	1.814	0.14605		1.814	-0.3975
	1.816	0.11575		1.816	-0.5071
	1.818	-0.07675		1.818	-0.5071
	1.82	-0.07675		1.82	-0.3975
	1.822	0.00905		1.822	-0.5071
	1.824	0.00905		1.824	-0.7903
	1.826	-0.07355		1.826	-0.7903
	1.828	0.00905		1.828	0.534
	1.83	0.11575		1.83	0.534
	1.832	0.00905		1.832	-0.7903
	1.834	-0.07355		1.834	-0.7903
	1.836	-0.07355		1.836	-0.5384
	1.838	0.00905		1.838	-0.5384
	1.84	0.00905		1.84	-1.77775
	1.842	0.00905		1.842	-1.77775
	1.844	0.52645		1.844	-0.5384
	1.846	0.52645		1.846	-0.5384
	1.848	0.52645		1.848	-1.77775
	1.85	0.49515		1.85	-1.77775
	1.852	0.49515		1.852	-0.5384
	1.854	0.52645		1.854	-0.5384
	1.856	0.52645		1.856	-1.77775
	1.858	0.49515		1.858	-1.77775
	1.86	0.49515		1.86	1.23605
	1.862	0.49515		1.862	1.23605
	1.864	0.24995		1.864	-2.0853
	1.866	0.19575		1.866	-2.0853
	1.868	0.19575		1.868	0.215
	1.87	0.24995		1.87	0.215
	1.872	0.61685		1.872	-2.0853
	1.874	0.61685		1.874	-2.0853
	1.876	0.66305		1.876	0.215
	1.878	0.66305		1.878	0.215
	1.88	0.66305		1.88	-2.0853
	1.882	0.19875		1.882	-2.0853
	1.884	0.80355		1.884	0.215
	1.886	1.18765		1.886	0.215
	1.888	1.20765		1.888	0.0395
	1.89	1.29045		1.89	0.0395
	1.892	1.20765		1.892	0.78485
	1.894	1.20765		1.894	0.78485
	1.896	1.07335		1.896	0.0395
	1.898	0.22585		1.898	0.0395
	1.9	0.87245		1.9	0.78485
	1.902	0.89555		1.902	0.78485
	1.904	0.89555		1.904	0.0395
	1.906	0.87245		1.906	0.0395
	1.908	0.22585		1.908	0.7853
	1.91	0.22585		1.91	0.7853
	1.912	0.12975		1.912	-0.0193
	1.914	0.12975		1.914	-0.0193
	1.916	0.12975		1.916	0.23235
	1.918	0.41075		1.918	0.7115
	1.92	0.41075		1.92	0.23235
	1.922	0.41075		1.922	-0.0193
	1.924	0.41075		1.924	0.23235
	1.926	0.51675		1.926	0.23235
	1.928	0.58705		1.928	-1.14265
	1.93	0.76735		1.93	-1.14265
	1.932	1.27455		1.932	0.23235
	1.934	1.47775		1.934	0.7115
	1.936	1.47775		1.936	0.7115
	1.938	1.27455		1.938	-1.14265
	1.94	1.05175		1.94	-1.14265
	1.942	1.27455		1.942	-0.34875
	1.944	1.27455		1.944	-0.34875
	1.946	1.21765		1.946	-0.34875
	1.948	1.21765		1.948	1.14965
	1.95	1.27015		1.95	1.51545
	1.952	1.21765		1.952	1.14965
	1.954	1.15065		1.954	-0.34875
	1.956	1.15065		1.956	-0.34875
	1.958	1.21765		1.958	0.1023
	1.96	1.21765		1.96	0.1023
	1.962	1.21765		1.962	-0.1131
	1.964	1.21765		1.964	0.1023
	1.966	1.24945		1.966	1.14965
	1.968	1.24945		1.968	0.1023
	1.97	1.02525		1.97	-0.1131
	1.972	1.02525		1.972	-0.1131
	1.974	1.24945		1.974	0.1023
	1.976	1.24945		1.976	0.1023
	1.978	1.02525		1.978	-0.1131
	1.98	0.90905		1.98	-0.1131
	1.982	0.68145		1.982	1.34675
	1.984	0.45585		1.984	1.34675
	1.986	0.33345		1.986	-1.5143
	1.988	0.33345		1.988	-1.5143
	1.99	0.33345		1.99	1.34675
	1.992	0.33345		1.992	1.34675
	1.994	0.33345		1.994	-0.53565
	1.996	0.33345		1.996	-0.53565
	1.998	0.33345		1.998	0.13125
	2	0.33345		2	0.13125
	2.002	0.36105		2.002	-0.53565
	2.004	0.82915		2.004	-0.53565
	2.006	1.03005		2.006	0.13125
	2.008	1.03005		2.008	0.13125
	2.01	0.82915		2.01	-0.53565
	2.012	0.66825		2.012	-0.53565
	2.014	0.66825		2.014	0.13125
	2.016	0.66825		2.016	0.13125
	2.018	0.55595		2.018	-1.15445
	2.02	0.55595		2.02	-1.15445
	2.022	0.66825		2.022	0.9474
	2.024	0.55595		2.024	0.9474
	2.026	0.41735		2.026	-1.15445
	2.028	0.35855		2.028	-1.15445
	2.03	0.35855		2.03	0.9474
	2.032	0.35855		2.032	0.9474
	2.034	0.35855		2.034	-1.73685
	2.036	0.35855		2.036	-1.73685
	2.038	0.41735		2.038	0.989
	2.04	0.28095		2.04	0.989
	2.042	0.03635		2.042	-1.5451
	2.044	-0.01385		2.044	-1.5451
	2.046	0.03635		2.046	-0.32205
	2.048	0.03635		2.048	-0.32205
	2.05	-0.02995		2.05	-1.5451
	2.052	-0.02995		2.052	-1.5451
	2.054	0.03635		2.054	-0.32205
	2.056	-0.02995		2.056	-0.32205
	2.058	-0.12835		2.058	-1.5451
	2.06	-0.12835		2.06	-1.5451
	2.062	-0.02995		2.062	-0.32205
	2.064	0.03405		2.064	-0.32205
	2.066	0.03405		2.066	-1.01985
	2.068	0.03405		2.068	-1.01985
	2.07	0.06445		2.07	0.6074
	2.072	0.06445		2.072	0.6074
	2.074	0.03405		2.074	-1.01985
	2.076	0.03405		2.076	-1.01985
	2.078	0.06445		2.078	-0.5814
	2.08	0.06445		2.08	-0.21625
	2.082	0.06445		2.082	-0.5814
	2.084	0.06445		2.084	-0.5814
	2.086	0.17805		2.086	-0.21625
	2.088	0.17805		2.088	-0.21625
	2.09	-0.07845		2.09	-0.5814
	2.092	-0.07845		2.092	-0.5814
	2.094	0.17805		2.094	-0.21625
	2.096	0.32835		2.096	-0.21625
	2.098	0.17805		2.098	-0.21625
	2.1	-0.07845		2.1	-0.21625
	2.102	0.17805		2.102	0.0983
	2.104	0.17805		2.104	0.0983
	2.106	0.10385		2.106	-0.39205
	2.108	0.10385		2.108	-0.39205
	2.11	0.44965		2.11	0.5797
	2.112	0.44965		2.112	0.6626
	2.114	0.10385		2.114	0.5797
	2.116	-0.03195		2.116	-0.39205
	2.118	-0.03195		2.118	0.5797
	2.12	0.08175		2.12	0.5797
	2.122	0.10385		2.122	-1.0016
	2.124	0.10385		2.124	-1.0016
	2.126	0.16595		2.126	0.74685
	2.128	0.24715		2.128	1.33745
	2.13	0.16595		2.13	0.74685
	2.132	0.16595		2.132	-1.0016
	2.134	0.24715		2.134	-1.0016
	2.136	0.32045		2.136	1.314
	2.138	0.32045		2.138	1.314
	2.14	0.38815		2.14	1.01395
	2.142	0.39745		2.142	1.314
	2.144	0.39745		2.144	1.314
	2.146	0.38815		2.146	1.01395
	2.148	0.38815		2.148	0.1104
	2.15	0.39745		2.15	0.1104
	2.152	0.42605		2.152	1.01395
	2.154	0.42605		2.154	1.01395
	2.156	0.42605		2.156	0.1104
	2.158	0.46045		2.158	0.1104
	2.16	0.46045		2.16	1.01395
	2.162	0.46045		2.162	0.1104
	2.164	0.54685		2.164	0.0079
	2.166	0.58975		2.166	0.0079
	2.168	0.64095		2.168	1.7176
	2.17	0.78555		2.17	1.7176
	2.172	0.58975		2.172	0.0079
	2.174	0.58975		2.174	0.0079
	2.176	0.58975		2.176	0.31595
	2.178	0.58975		2.178	0.31595
	2.18	0.78555		2.18	-1.9647
	2.182	1.01105		2.182	-1.9647
	2.184	1.27455		2.184	0.31595
	2.186	1.01105		2.186	0.31595
	2.188	1.01105		2.188	-1.11565
	2.19	1.01105		2.19	-1.11565
	2.192	1.01105		2.192	0.31595
	2.194	1.01105		2.194	0.31595
	2.196	1.22385		2.196	-1.11565
	2.198	1.53035		2.198	-1.11565
	2.2	1.53035		2.2	1.25195
	2.202	1.22385		2.202	1.25195
	2.204	0.94725		2.204	-1.11565
	2.206	0.94725		2.206	-1.11565
	2.208	1.22385		2.208	1.25195
	2.21	0.94725		2.21	1.25195
	2.212	0.94725		2.212	-1.3638
	2.214	1.03435		2.214	-1.3638
	2.216	1.03435		2.216	1.56985
	2.218	0.94725		2.218	1.56985
	2.22	0.67545		2.22	-1.3638
	2.222	0.67545		2.222	-1.3638
	2.224	1.03435		2.224	1.0849
	2.226	1.03435		2.226	1.0849
	2.228	1.03435		2.228	-0.03225
	2.23	1.03435		2.23	-0.03225
	2.232	1.03435		2.232	1.0849
	2.234	0.52325		2.234	1.0849
	2.236	0.11885		2.236	-0.03225
	2.238	0.52325		2.238	-0.03225
	2.24	0.52325		2.24	0.71305
	2.242	0.52325		2.242	0.71305
	2.244	0.34825		2.244	0.1327
	2.246	0.34825		2.246	0.1327
	2.248	0.34825		2.248	0.71305
	2.25	0.17545		2.25	0.71305
	2.252	0.17545		2.252	0.1327
	2.254	0.34825		2.254	0.1327
	2.256	0.65375		2.256	0.7105
	2.258	0.65375		2.258	0.71305
	2.26	0.34825		2.26	0.7105
	2.262	0.68765		2.262	0.7105
	2.264	0.68765		2.264	0.8581
	2.266	0.68765		2.266	0.8581
	2.268	0.48785		2.268	0.7105
	2.27	0.48785		2.27	0.7105
	2.272	0.48785		2.272	0.8581
	2.274	0.34515		2.274	0.94685
	2.276	0.21825		2.276	0.94685
	2.278	0.21825		2.278	0.8581
	2.28	0.33755		2.28	0.94685
	2.282	0.33755		2.282	0.94685
	2.284	0.33755		2.284	-0.5035
	2.286	0.33755		2.286	-0.5035
	2.288	0.38795		2.288	1.02025
	2.29	0.33755		2.29	1.02025
	2.292	0.21195		2.292	0.80595
	2.294	0.33755		2.294	-0.921
	2.296	0.38795		2.296	-0.921
	2.298	0.38795		2.298	0.12535
	2.3	0.60625		2.3	0.12535
	2.302	0.67255		2.302	0.12535
	2.304	0.72265		2.304	0.17635
	2.306	0.67255		2.306	0.80595
	2.308	0.60625		2.308	0.17635
	2.31	0.60625		2.31	0.12535
	2.312	0.67255		2.312	0.12535
	2.314	0.67255		2.314	0.17635
	2.316	0.72265		2.316	0.17635
	2.318	0.72275		2.318	0.12535
	2.32	0.72275		2.32	0.17635
	2.322	0.72265		2.322	1.08025
	2.324	0.70595		2.324	1.08025
	2.326	0.70595		2.326	-0.31335
	2.328	0.86835		2.328	-0.31335
	2.33	1.37135		2.33	1.08025
	2.332	1.21575		2.332	1.08025
	2.334	1.21575		2.334	-0.31335
	2.336	1.21575		2.336	-0.31335
	2.338	1.21575		2.338	0.4343
	2.34	0.70595		2.34	0.4343
	2.342	1.21575		2.342	-0.47855
	2.344	1.37135		2.344	-0.47855
	2.346	1.37135		2.346	0.4343
	2.348	1.21575		2.348	0.4343
	2.35	1.21575		2.35	-0.47855
	2.352	1.14395		2.352	-0.47855
	2.354	1.06825		2.354	0.4343
	2.356	0.56585		2.356	0.4343
	2.358	0.99375		2.358	-1.42175
	2.36	0.99375		2.36	-1.42175
	2.362	0.99375		2.362	1.53165
	2.364	0.85565		2.364	1.53165
	2.366	0.85565		2.366	-1.42175
	2.368	0.85565		2.368	-1.42175
	2.37	0.82365		2.37	0.99015
	2.372	0.56585		2.372	0.99015
	2.374	0.82365		2.374	-1.5568
	2.376	0.82365		2.376	-1.5568
	2.378	0.82365		2.378	0.99015
	2.38	0.41925		2.38	0.99015
	2.382	0.41925		2.382	-1.38665
	2.384	0.85565		2.384	-1.38665
	2.386	0.98075		2.386	0.7943
	2.388	0.98075		2.388	0.7943
	2.39	0.98075		2.39	-1.38665
	2.392	1.13055		2.392	-1.38665
	2.394	1.13055		2.394	0.7943
	2.396	1.13055		2.396	0.7943
	2.398	1.13055		2.398	-1.38665
	2.4	1.26855		2.4	-1.38665
	2.402	1.26855		2.402	0.6049
	2.404	1.26855		2.404	0.6049
	2.406	1.26855		2.406	-1.1315
	2.408	0.80855		2.408	-1.1315
	2.41	0.56255		2.41	0.6049
	2.412	0.51485		2.412	0.6049
	2.414	0.51485		2.414	-1.1315
	2.416	0.56255		2.416	-1.1315
	2.418	0.56255		2.418	0.54165
	2.42	0.56255		2.42	0.54165
	2.422	0.56255		2.422	-0.3218
	2.424	0.80855		2.424	-0.3218
	2.426	0.80855		2.426	0.54165
	2.428	0.75855		2.428	0.54165
	2.43	0.75855		2.43	-0.3218
	2.432	0.81505		2.432	-0.3218
	2.434	1.07805		2.434	0.54165
	2.436	0.84285		2.436	0.54165
	2.438	0.81505		2.438	-0.0033
	2.44	0.84285		2.44	-0.0033
	2.442	0.84285		2.442	0.7688
	2.444	0.81505		2.444	0.7688
	2.446	0.84285		2.446	-0.0033
	2.448	0.90715		2.448	-0.0033
	2.45	0.90715		2.45	0.7688
	2.452	0.84285		2.452	0.7688
	2.454	0.78495		2.454	-0.0033
	2.456	0.66475		2.456	-0.6607
	2.458	0.40545		2.458	-0.6607
	2.46	0.26585		2.46	-0.3197
	2.462	0.26585		2.462	-0.6607
	2.464	0.40545		2.464	-0.6607
	2.466	0.63355		2.466	-0.3197
	2.468	0.63355		2.468	0.8889
	2.47	0.63355		2.47	-0.3197
	2.472	0.66475		2.472	-0.6607
	2.474	0.71155		2.474	-0.3197
	2.476	0.71155		2.476	-0.3197
	2.478	0.71155		2.478	-0.3197
	2.48	0.77335		2.48	-0.3197
	2.482	0.77335		2.482	0.8889
	2.484	0.71155		2.484	0.8889
	2.486	0.63355		2.486	0.7873
	2.488	0.71155		2.488	-1.0996
	2.49	0.77335		2.49	-1.0996
	2.492	0.62745		2.492	0.50855
	2.494	0.62745		2.494	0.50855
	2.496	0.62745		2.496	-0.0217
	2.498	0.59555		2.498	0.50855
	2.5	0.32885		2.5	0.50855
	2.502	0.32885		2.502	0.43695
	2.504	1.02735		2.504	-0.0217
	2.506	1.05635		2.506	-0.0217
	2.508	1.05635		2.508	0.43695
	2.51	1.05635		2.51	0.43695
	2.512	1.05635		2.512	-0.0217
	2.514	1.05635		2.514	-0.0217
	2.516	1.02735		2.516	0.3568
	2.518	1.05635		2.518	0.3568
	2.52	1.06585		2.52	-0.84195
	2.522	1.27455		2.522	-0.84195
	2.524	1.27455		2.524	0.3568
	2.526	1.06585		2.526	0.3568
	2.528	0.87075		2.528	-0.84195
	2.53	0.87075		2.53	-0.84195
	2.532	0.86125		2.532	0.3568
	2.534	0.79645		2.534	0.3568
	2.536	0.86125		2.536	-1.8003
	2.538	0.86125		2.538	-1.8003
	2.54	0.79645		2.54	0.58035
	2.542	0.68455		2.542	0.58035
	2.544	0.55875		2.544	-1.4517
	2.546	0.29315		2.546	-1.4517
	2.548	0.08685		2.548	0.58035
	2.55	0.08685		2.55	0.58035
	2.552	0.29315		2.552	-1.4517
	2.554	0.32665		2.554	-1.4517
	2.556	0.29315		2.556	1.07755
	2.558	0.08685		2.558	1.07755
	2.56	0.08685		2.56	-1.3751
	2.562	0.24215		2.562	-1.3751
	2.564	0.24215		2.564	0.8406
	2.566	0.24215		2.566	0.8406
	2.568	0.32665		2.568	-1.10485
	2.57	0.32665		2.57	-1.10485
	2.572	0.24215		2.572	0.8406
	2.574	-0.14675		2.574	0.8406
	2.576	-0.14675		2.576	-1.10485
	2.578	0.24215		2.578	-1.10485
	2.58	0.28625		2.58	0.41575
	2.582	0.34285		2.582	0.41575
	2.584	0.75305		2.584	-1.10485
	2.586	0.75305		2.586	-1.10485
	2.588	0.28625		2.588	0.41575
	2.59	0.04975		2.59	0.41575
	2.592	0.28625		2.592	-1.11925
	2.594	0.73745		2.594	-1.11925
	2.596	0.73745		2.596	0.1077
	2.598	0.28625		2.598	0.1077
	2.6	0.28625		2.6	-0.8283
	2.602	0.23545		2.602	-0.8283
	2.604	0.04975		2.604	0.1077
	2.606	0.04975		2.606	0.1077
	2.608	0.22245		2.608	-0.8283
	2.61	0.23545		2.61	-0.8283
	2.612	0.23545		2.612	0.1077
	2.614	0.22245		2.614	0.1785
	2.616	0.22245		2.616	0.1785
	2.618	0.22245		2.618	0.02825
	2.62	0.09465		2.62	0.1785
	2.622	0.09465		2.622	0.1785
	2.624	0.22245		2.624	0.02825
	2.626	0.54345		2.626	0.02825
	2.628	0.54345		2.628	0.1785
	2.63	0.09465		2.63	1.01325
	2.632	0.09465		2.632	0.1785
	2.634	0.45975		2.634	0.02825
	2.636	0.45975		2.636	0.02825
	2.638	0.45975		2.638	0.02825
	2.64	0.54345		2.64	-0.0298
	2.642	0.62125		2.642	-0.0298
	2.644	0.62125		2.644	1.21195
	2.646	0.45975		2.646	1.25985
	2.648	0.45975		2.648	1.21195
	2.65	0.62125		2.65	-0.0298
	2.652	0.62125		2.652	-0.0298
	2.654	1.01675		2.654	-0.0298
	2.656	1.01935		2.656	-0.03795
	2.658	1.01935		2.658	-0.03795
	2.66	1.01675		2.66	0.90815
	2.662	0.69345		2.662	0.90815
	2.664	0.69345		2.664	-0.03795
	2.666	0.69345		2.666	-0.5551
	2.668	0.69345		2.668	-0.5551
	2.67	0.62075		2.67	-0.03795
	2.672	0.57085		2.672	-0.03795
	2.674	0.39745		2.674	-0.03795
	2.676	0.08945		2.676	0.06075
	2.678	0.03425		2.678	0.06075
	2.68	0.03425		2.68	0.0438
	2.682	0.08945		2.682	-0.5551
	2.684	0.39745		2.684	0.0438
	2.686	0.08945		2.686	0.06075
	2.688	0.08945		2.688	0.06075
	2.69	0.48625		2.69	0.0438
	2.692	0.48625		2.692	0.0438
	2.694	0.19475		2.694	0.06075
	2.696	0.48625		2.696	0.0438
	2.698	0.63595		2.698	-1.0349
	2.7	0.63595		2.7	-1.0349
	2.702	0.48625		2.702	0.8389
	2.704	0.48625		2.704	0.8389
	2.706	0.43955		2.706	-1.0349
	2.708	0.51175		2.708	-1.0349
	2.71	0.51175		2.71	-0.1523
	2.712	0.51175		2.712	-0.1523
	2.714	0.79165		2.714	-0.9885
	2.716	0.79165		2.716	-0.9885
	2.718	0.72955		2.718	-0.1523
	2.72	0.69775		2.72	-0.1523
	2.722	0.72955		2.722	-0.9885
	2.724	0.72955		2.724	-0.9885
	2.726	0.69775		2.726	-0.2773
	2.728	0.72955		2.728	-0.2773
	2.73	0.80845		2.73	-0.9885
	2.732	0.72955		2.732	-0.9885
	2.734	0.69775		2.734	-0.2773
	2.736	0.69775		2.736	-0.2773
	2.738	0.69775		2.738	-1.0357
	2.74	0.69775		2.74	-1.0357
	2.742	0.48525		2.742	-0.2773
	2.744	0.48525		2.744	-0.2773
	2.746	0.61245		2.746	-1.0357
	2.748	0.61245		2.748	-1.0357
	2.75	0.48525		2.75	0.4831
	2.752	0.48525		2.752	0.4831
	2.754	0.61245		2.754	-1.6889
	2.756	0.61245		2.756	-1.6889
	2.758	0.48525		2.758	0.03995
	2.76	0.40595		2.76	0.03995
	2.762	0.17335		2.762	-1.24935
	2.764	0.11435		2.764	-1.24935
	2.766	0.03335		2.766	0.03995
	2.768	0.03335		2.768	0.03995
	2.77	0.11435		2.77	-1.24935
	2.772	0.11435		2.772	-1.24935
	2.774	0.03335		2.774	0.03995
	2.776	0.03335		2.776	0.03995
	2.778	0.00105		2.778	-1.24935
	2.78	0.00105		2.78	-1.24935
	2.782	0.00105		2.782	0.2246
	2.784	0.00105		2.784	0.2246
	2.786	0.23705		2.786	-1.5195
	2.788	0.27385		2.788	-1.5195
	2.79	0.27385		2.79	0.2246
	2.792	0.27385		2.792	0.2246
	2.794	1.26305		2.794	-0.10555
	2.796	1.26305		2.796	-0.10555
	2.798	1.26305		2.798	0.0296
	2.8	1.38825		2.8	0.0296
	2.802	1.67785		2.802	-0.10555
	2.804	1.67785		2.804	-0.10555
	2.806	1.38825		2.806	0.0296
	2.808	1.32415		2.808	0.0296
	2.81	1.32415		2.81	-0.10555
	2.812	1.32415		2.812	-0.10555
	2.814	1.24245		2.814	0.0296
	2.816	1.24245		2.816	0.0296
	2.818	1.32415		2.818	-0.1296
	2.82	1.32415		2.82	-0.1296
	2.822	1.24245		2.822	0.22545
	2.824	1.08445		2.824	0.22545
	2.826	1.08445		2.826	-0.1296
	2.828	1.24245		2.828	-0.22885
	2.83	1.29995		2.83	-0.22885
	2.832	1.08445		2.832	0.1833
	2.834	1.29995		2.834	-0.22885
	2.836	1.29995		2.836	-0.22885
	2.838	1.08215		2.838	0.1833
	2.84	1.08215		2.84	1.3528
	2.842	1.29995		2.842	0.1833
	2.844	1.36535		2.844	-0.22885
	2.846	1.36535		2.846	0.1833
	2.848	1.36535		2.848	1.34685
	2.85	1.36535		2.85	1.34685
	2.852	1.36535		2.852	0.1833
	2.854	1.36535		2.854	1.34685
	2.856	1.25025		2.856	1.34685
	2.858	1.36535		2.858	0.1314
	2.86	1.36535		2.86	-0.23645
	2.862	1.25025		2.862	-0.23645
	2.864	1.10485		2.864	0.1314
	2.866	1.10485		2.866	0.1314
	2.868	1.10485		2.868	0.1314
	2.87	1.09885		2.87	0.1314
	2.872	1.09885		2.872	0.1314
	2.874	1.09885		2.874	0.1281
	2.876	1.09885		2.876	-0.23645
	2.878	0.81645		2.878	0.1281
	2.88	0.65265		2.88	0.33175
	2.882	0.65265		2.882	0.33175
	2.884	0.65265		2.884	0.1281
	2.886	0.65265		2.886	0.1281
	2.888	0.65265		2.888	0.1281
	2.89	0.65265		2.89	-0.50925
	2.892	0.39365		2.892	-1.2886
	2.894	0.26645		2.894	-1.2886
	2.896	0.06785		2.896	-0.50925
	2.898	0.06785		2.898	-0.50925
	2.9	0.26645		2.9	-1.2886
	2.902	0.39365		2.902	-1.2886
	2.904	0.99565		2.904	-0.50925
	2.906	1.02915		2.906	-0.50925
	2.908	1.06515		2.908	-0.7613
	2.91	1.02915		2.91	-0.7613
	2.912	0.99565		2.912	0.05555
	2.914	1.02915		2.914	0.05555
	2.916	1.06515		2.916	-0.7613
	2.918	1.06515		2.918	-0.7613
	2.92	1.09935		2.92	0.05555
	2.922	1.24685		2.922	0.05555
	2.924	1.24685		2.924	-0.7613
	2.926	1.09935		2.926	-0.7613
	2.928	0.56875		2.928	1.0204
	2.93	0.56875		2.93	1.0204
	2.932	0.73045		2.932	-1.78755
	2.934	0.73045		2.934	-1.78755
	2.936	0.56875		2.936	1.0204
	2.938	0.56875		2.938	1.0204
	2.94	0.56875		2.94	-1.4088
	2.942	0.50485		2.942	-1.4088
	2.944	0.50485		2.944	1.1374
	2.946	0.50485		2.946	1.1374
	2.948	0.64765		2.948	-1.4088
	2.95	0.64765		2.95	-1.4088
	2.952	0.50485		2.952	1.1374
	2.954	0.48735		2.954	1.1374
	2.956	0.48735		2.956	0.6538
	2.958	0.48735		2.958	0.6538
	2.96	0.32195		2.96	1.1374
	2.962	0.32195		2.962	1.1374
	2.964	0.48735		2.964	0.6538
	2.966	0.32195		2.966	0.6538
	2.968	0.32195		2.968	0.74035
	2.97	0.32195		2.97	0.74035
	2.972	0.32195		2.972	0.6538
	2.974	0.42105		2.974	0.6415
	2.976	0.81265		2.976	0.6415
	2.978	0.97495		2.978	0.6415
	2.98	1.15735		2.98	0.0727
	2.982	1.15735		2.982	0.0727
	2.984	0.97495		2.984	0.5273
	2.986	0.96195		2.986	0.5273
	2.988	0.97495		2.988	0.42045
	2.99	0.97495		2.99	0.0727
	2.992	0.96195		2.992	0.42045
	2.994	0.96195		2.994	0.42045
	2.996	1.20155		2.996	-0.6592
	2.998	0.96195		2.998	-0.6592
	3	0.69355		3	0.42045
	3.002	0.69355		3.002	0.42045
	3.004	0.96195		3.004	-0.6592
	3.006	0.96195		3.006	-0.7348
	3.008	0.98565		3.008	-0.7348
	3.01	0.98565		3.01	-0.7348
	3.012	1.13055		3.012	-0.90105
	3.014	1.13055		3.014	-0.90105
	3.016	0.98565		3.016	-0.90105
	3.018	0.92795		3.018	0.47125
	3.02	0.98565		3.02	-0.90105
	3.022	0.98565		3.022	-1.06885
	3.024	0.92795		3.024	-1.06885
	3.026	0.92795		3.026	0.74355
	3.028	1.07855		3.028	0.74355
	3.03	0.92795		3.03	0.1107
	3.032	0.45075		3.032	0.74355
	3.034	0.45075		3.034	0.74355
	3.036	0.92795		3.036	0.5441
	3.038	0.92795		3.038	0.1107
	3.04	0.45075		3.04	0.1107
	3.042	0.45075		3.042	0.5441
	3.044	0.45255		3.044	0.5441
	3.046	0.45255		3.046	0.1107
	3.048	0.45255		3.048	0.1107
	3.05	0.45255		3.05	0.1107
	3.052	0.45405		3.052	0.0103
	3.054	0.45405		3.054	-0.3797
	3.056	0.45255		3.056	-0.3797
	3.058	0.31465		3.058	0.0103
	3.06	0.36545		3.06	0.0103
	3.062	0.36545		3.062	-0.3797
	3.064	0.31465		3.064	-0.3797
	3.066	0.31465		3.066	0.0103
	3.068	0.36545		3.068	0.0103
	3.07	0.31465		3.07	-0.4768
	3.072	0.00725		3.072	-0.4768
	3.074	0.00725		3.074	0.81985
	3.076	0.00725		3.076	0.81985
	3.078	0.36545		3.078	-0.4768
	3.08	0.36545		3.08	-0.4768
	3.082	0.38175		3.082	0.30745
	3.084	0.91535		3.084	0.30745
	3.086	0.91535		3.086	-0.4768
	3.088	0.91535		3.088	-0.4768
	3.09	0.35275		3.09	0.30745
	3.092	0.91535		3.092	0.30745
	3.094	0.91535		3.094	-1.72415
	3.096	0.35275		3.096	-1.72415
	3.098	0.35275		3.098	-0.0514
	3.1	0.35275		3.1	-0.0514
	3.102	0.31875		3.102	-1.1526
	3.104	0.23975		3.104	-1.1526
	3.106	0.23975		3.106	-0.0514
	3.108	0.31875		3.108	-0.0514
	3.11	1.02915		3.11	-1.1526
	3.112	1.02915		3.112	-1.1526
	3.114	1.15155		3.114	-0.11525
	3.116	1.15155		3.116	-0.11525
	3.118	1.15155		3.118	-1.1526
	3.12	0.96985		3.12	-1.1526
	3.122	0.85135		3.122	-0.11525
	3.124	0.96985		3.124	-0.11525
	3.126	0.96985		3.126	-1.7161
	3.128	0.85135		3.128	-1.7161
	3.13	0.82535		3.13	-0.11525
	3.132	0.65775		3.132	-0.11525
	3.134	0.65775		3.134	-0.3855
	3.136	0.14285		3.136	-0.3855
	3.138	0.14285		3.138	0.85235
	3.14	0.65775		3.14	0.85235
	3.142	0.71145		3.142	-0.3855
	3.144	0.65775		3.144	-0.3855
	3.146	0.34615		3.146	0.85235
	3.148	0.34615		3.148	0.85235
	3.15	0.65775		3.15	0.7915
	3.152	0.65775		3.152	-0.20385
	3.154	0.71145		3.154	0.7915
	3.156	0.98125		3.156	0.7915
	3.158	0.98125		3.158	-0.20385
	3.16	0.71145		3.16	-0.20385
	3.162	0.58985		3.162	0.7915
	3.164	0.58985		3.164	0.7915
	3.166	0.58985		3.166	0.0412
	3.168	0.58985		3.168	-0.20385
	3.17	0.58985		3.17	-0.20385
	3.172	0.58985		3.172	-0.20385
	3.174	0.53655		3.174	-0.767
	3.176	0.45345		3.176	-0.767
	3.178	0.22805		3.178	0.0412
	3.18	0.22805		3.18	0.0412
	3.182	0.53655		3.182	-0.0265
	3.184	0.73815		3.184	-0.767
	3.186	0.73815		3.186	-0.767
	3.188	1.01815		3.188	-0.0265
	3.19	1.01815		3.19	-0.0265
	3.192	1.01815		3.192	-0.0265
	3.194	0.66605		3.194	0.3514
	3.196	1.17555		3.196	0.57935
	3.198	1.60755		3.198	0.3514
	3.2	1.60755		3.2	-0.0265
	3.202	1.18115		3.202	0.3514
	3.204	1.17555		3.204	0.57935
	3.206	0.66605		3.206	0.57935
	3.208	0.65045		3.208	0.3514
	3.21	0.63445		3.21	0.3514
	3.212	0.63445		3.212	0.57935
	3.214	0.64155		3.214	0.57935
	3.216	0.64155		3.216	-0.26945
	3.218	0.54695		3.218	-0.26945
	3.22	0.28225		3.22	1.1012
	3.222	0.28225		3.222	1.1012
	3.224	-0.08445		3.224	-0.26945
	3.226	-0.08445		3.226	-0.26945
	3.228	0.28225		3.228	0.58075
	3.23	0.64155		3.23	0.58075
	3.232	0.64155		3.232	-2.50245
	3.234	0.64885		3.234	-2.50245
	3.236	0.64885		3.236	0.58075
	3.238	0.69345		3.238	0.58075
	3.24	0.83945		3.24	-2.4647
	3.242	0.89155		3.242	-2.4647
	3.244	1.40765		3.244	0.0629
	3.246	1.67975		3.246	0.0629
	3.248	1.67975		3.248	-2.4647
	3.25	1.40765		3.25	-2.4647
	3.252	1.31365		3.252	0.0629
	3.254	1.40765		3.254	0.0629
	3.256	1.40765		3.256	-1.84475
	3.258	1.31365		3.258	-1.84475
	3.26	1.31365		3.26	-0.16545
	3.262	1.31365		3.262	-0.16545
	3.264	0.74375		3.264	-1.84475
	3.266	0.71825		3.266	-1.84475
	3.268	0.71825		3.268	-0.16545
	3.27	0.74375		3.27	-0.16545
	3.272	0.74375		3.272	-1.84475
	3.274	0.71825		3.274	-1.84475
	3.276	0.51985		3.276	-0.16545
	3.278	0.51425		3.278	-0.16545
	3.28	-0.09145		3.28	-1.3726
	3.282	-0.27195		3.282	-1.3726
	3.284	-0.27195		3.284	0.5891
	3.286	-0.09145		3.286	0.5891
	3.288	0.46305		3.288	-1.3726
	3.29	0.21555		3.29	-1.3726
	3.292	0.21555		3.292	0.5891
	3.294	0.32345		3.294	0.5891
	3.296	0.32345		3.296	0.057
	3.298	0.32345		3.298	0.057
	3.3	0.46305		3.3	0.28765
	3.302	0.48535		3.302	0.28765
	3.304	0.90555		3.304	0.057
	3.306	0.69635		3.306	-0.0963
	3.308	0.69635		3.308	0.057
	3.31	0.90555		3.31	0.28765
	3.312	0.90555		3.312	0.057
	3.314	0.90555		3.314	0.057
	3.316	1.16145		3.316	0.28765
	3.318	1.46165		3.318	0.28765
	3.32	1.46165		3.32	-0.0963
	3.322	1.16145		3.322	-0.0963
	3.324	0.69635		3.324	0.51785
	3.326	0.68965		3.326	0.73165
	3.328	0.68525		3.328	0.73165
	3.33	0.53625		3.33	0.51785
	3.332	0.53625		3.332	0.51785
	3.334	0.68525		3.334	0.51785
	3.336	0.68965		3.336	-1.2192
	3.338	0.68525		3.338	-1.2192
	3.34	0.68525		3.34	0.51785
	3.342	0.68965		3.342	0.73165
	3.344	0.68965		3.344	0.73165
	3.346	0.68965		3.346	-0.62655
	3.348	0.70295		3.348	-0.62655
	3.35	0.70295		3.35	-0.4118
	3.352	0.70295		3.352	-0.4118
	3.354	0.63245		3.354	-0.4118
	3.356	0.63245		3.356	-0.35815
	3.358	0.63245		3.358	0.0102
	3.36	0.70295		3.36	-0.35815
	3.362	0.63245		3.362	-0.4118
	3.364	0.34505		3.364	-0.4118
	3.366	0.30685		3.366	-0.35815
	3.368	0.30685		3.368	-0.35815
	3.37	0.18325		3.37	-0.35815
	3.372	0.18325		3.372	-0.2412
	3.374	0.30685		3.374	0.0102
	3.376	0.85825		3.376	0.0102
	3.378	0.30685		3.378	-0.2412
	3.38	0.30685		3.38	-0.2412
	3.382	0.30685		3.382	0.07255
	3.384	0.52715		3.384	0.07255
	3.386	0.54625		3.386	-0.0746
	3.388	0.80035		3.388	-0.0746
	3.39	0.87825		3.39	0.07255
	3.392	0.87825		3.392	0.07255
	3.394	0.80035		3.394	-0.0746
	3.396	0.66625		3.396	-0.0746
	3.398	0.54625		3.398	0.22815
	3.4	0.54625		3.4	0.22815
	3.402	0.54625		3.402	-0.0746
	3.404	0.42175		3.404	-0.0746
	3.406	0.42175		3.406	0.22815
	3.408	0.36615		3.408	0.22815
	3.41	0.24515		3.41	-1.03665
	3.412	0.18985		3.412	-1.03665
	3.414	0.18985		3.414	0.8338
	3.416	0.24515		3.416	0.8338
	3.418	0.36615		3.418	-1.03665
	3.42	0.36615		3.42	-1.03665
	3.422	0.40875		3.422	0.8338
	3.424	0.40875		3.424	0.8338
	3.426	0.40875		3.426	-1.9639
	3.428	0.36615		3.428	-1.9639
	3.43	0.40875		3.43	0.8836
	3.432	0.63465		3.432	0.8836
	3.434	0.63465		3.434	-1.9639
	3.436	0.63465		3.436	-1.9639
	3.438	0.63465		3.438	-0.40035
	3.44	0.63465		3.44	-0.40035
	3.442	0.34715		3.442	-1.9639
	3.444	0.09245		3.444	-1.9639
	3.446	0.34715		3.446	-0.40035
	3.448	0.63465		3.448	-0.40035
	3.45	0.63465		3.45	-2.10415
	3.452	0.34715		3.452	-2.10415
	3.454	0.34715		3.454	-0.40035
	3.456	0.17735		3.456	-0.40035
	3.458	0.02745		3.458	-2.10415
	3.46	0.00895		3.46	-2.10415
	3.462	0.00895		3.462	0.7313
	3.464	0.17735		3.464	0.7313
	3.466	0.17735		3.466	-2.10415
	3.468	0.11585		3.468	-2.10415
	3.47	0.11585		3.47	0.7313
	3.472	0.17735		3.472	0.7313
	3.474	0.17735		3.474	0.46785
	3.476	0.11585		3.476	0.46785
	3.478	0.11585		3.478	0.505
	3.48	0.22525		3.48	0.505
	3.482	0.22525		3.482	0.46785
	3.484	0.11585		3.484	-0.24355
	3.486	0.11585		3.486	0.46785
	3.488	0.22525		3.488	0.505
	3.49	0.22525		3.49	0.46785
	3.492	0.17185		3.492	0.369
	3.494	0.17185		3.494	0.369
	3.496	0.22005		3.496	0.369
	3.498	0.22005		3.498	-0.24355
	3.5	0.17185		3.5	-0.24355
	3.502	0.17185		3.502	0.369
	3.504	0.22005		3.504	0.9361
	3.506	1.01705		3.506	0.9361
	3.508	1.01705		3.508	0.369
	3.51	1.01705		3.51	0.369
	3.512	1.01705		3.512	0.369
	3.514	1.01705		3.514	-0.4872
	3.516	0.60175		3.516	-0.4872
	3.518	1.01705		3.518	0.9251
	3.52	1.10995		3.52	0.9361
	3.522	1.10995		3.522	0.9251
	3.524	1.01705		3.524	-0.4872
	3.526	0.91545		3.526	-0.4872
	3.528	0.60175		3.528	0.0153
	3.53	0.58485		3.53	0.0153
	3.532	0.58115		3.532	0.0153
	3.534	0.58115		3.534	0.56765
	3.536	0.58485		3.536	0.9251
	3.538	0.91545		3.538	0.56765
	3.54	0.58485		3.54	0.0153
	3.542	0.58485		3.542	0.0153
	3.544	0.91545		3.544	0.56765
	3.546	0.91545		3.546	0.56765
	3.548	0.99075		3.548	0.0153
	3.55	1.17635		3.55	0.56765
	3.552	1.19625		3.552	0.8983
	3.554	1.26185		3.554	0.8983
	3.556	1.19625		3.556	-0.8077
	3.558	1.19625		3.558	-0.8077
	3.56	1.26185		3.56	0.8983
	3.562	1.26185		3.562	0.8983
	3.564	1.19625		3.564	-0.8077
	3.566	1.33495		3.566	-0.8077
	3.568	1.43815		3.568	1.6955
	3.57	1.43815		3.57	1.6955
	3.572	1.33495		3.572	-1.2301
	3.574	0.76405		3.574	-1.2301
	3.576	0.76405		3.576	1.6955
	3.578	0.76405		3.578	1.6955
	3.58	0.61475		3.58	-1.2301
	3.582	0.61475		3.582	-1.2301
	3.584	0.61475		3.584	0.9209
	3.586	0.61475		3.586	0.9209
	3.588	0.47205		3.588	-1.3602
	3.59	0.47205		3.59	-1.3602
	3.592	0.61475		3.592	0.9209
	3.594	1.02855		3.594	0.9209
	3.596	1.02855		3.596	-0.4342
	3.598	1.07705		3.598	-0.4342
	3.6	1.09545		3.6	0.91815
	3.602	1.09545		3.602	0.91815
	3.604	1.07705		3.604	-0.4342
	3.606	1.02245		3.606	-0.4342
	3.608	1.07705		3.608	0.91815
	3.61	1.09545		3.61	0.91815
	3.612	1.09545		3.612	-0.4342
	3.614	1.02245		3.614	-0.4342
	3.616	1.02245		3.616	0.4891
	3.618	0.94935		3.618	0.4891
	3.62	0.62285		3.62	-1.16665
	3.622	0.62285		3.622	-1.16665
	3.624	0.94935		3.624	0.4891
	3.626	1.13955		3.626	0.4891
	3.628	1.13955		3.628	-1.16665
	3.63	0.62285		3.63	-1.16665
	3.632	0.62285		3.632	-0.95785
	3.634	0.62285		3.634	0.3017
	3.636	0.43675		3.636	-0.95785
	3.638	0.43675		3.638	-0.95785
	3.64	0.84985		3.64	0.3017
	3.642	1.13955		3.642	0.3017
	3.644	1.06515		3.644	-0.95785
	3.646	0.84985		3.646	-0.95785
	3.648	0.84985		3.648	-0.264
	3.65	0.99155		3.65	0.3017
	3.652	0.99155		3.652	0.3017
	3.654	0.99155		3.654	0.3017
	3.656	1.06515		3.656	0.61355
	3.658	1.06515		3.658	0.61355
	3.66	0.99155		3.66	-0.264
	3.662	0.97585		3.662	-0.264
	3.664	0.97585		3.664	-0.1994
	3.666	0.97585		3.666	0.8432
	3.668	0.97585		3.668	0.8432
	3.67	0.97585		3.67	0.6487
	3.672	0.97585		3.672	0.6487
	3.674	0.97585		3.674	0.6487
	3.676	0.90015		3.676	-0.1994
	3.678	0.77105		3.678	-0.1994
	3.68	0.90015		3.68	-0.07125
	3.682	1.01125		3.682	0.6487
	3.684	1.08665		3.684	0.6487
	3.686	1.08665		3.686	-0.07125
	3.688	1.30425		3.688	-0.07125
	3.69	1.30425		3.69	0.4176
	3.692	1.30425		3.692	-0.07125
	3.694	0.90015		3.694	-0.6253
	3.696	1.30425		3.696	-0.07125
	3.698	1.89315		3.698	0.4176
	3.7	1.89315		3.7	0.4176
	3.702	1.30425		3.702	-0.75655
	3.704	1.30425		3.704	-0.75655
	3.706	1.27455		3.706	0.4176
	3.708	1.16475		3.708	0.4176
	3.71	1.13575		3.71	-0.75655
	3.712	1.16475		3.712	-0.75655
	3.714	1.27455		3.714	1.77675
	3.716	1.27455		3.716	1.77675
	3.718	1.16475		3.718	-0.95645
	3.72	1.16475		3.72	-0.95645
	3.722	1.27455		3.722	1.77675
	3.724	1.13575		3.724	1.77675
	3.726	1.13575		3.726	-0.95645
	3.728	1.15915		3.728	-0.95645
	3.73	1.60135		3.73	1.72335
	3.732	1.60135		3.732	1.72335
	3.734	1.15915		3.734	-1.43555
	3.736	0.89085		3.736	-1.43555
	3.738	0.97885		3.738	1.3178
	3.74	0.97885		3.74	1.3178
	3.742	0.97885		3.742	-0.77345
	3.744	0.97885		3.744	-0.77345
	3.746	1.15915		3.746	1.3178
	3.748	0.97885		3.748	1.3178
	3.75	0.73265		3.75	-0.77345
	3.752	0.73265		3.752	-0.77345
	3.754	0.97885		3.754	1.3178
	3.756	0.97885		3.756	1.3178
	3.758	0.97885		3.758	-0.4723
	3.76	1.12875		3.76	-0.4723
	3.762	1.12875		3.762	1.92765
	3.764	0.72285		3.764	1.92765
	3.766	0.45455		3.766	-0.4723
	3.768	0.45455		3.768	-0.4723
	3.77	0.72285		3.77	1.92765
	3.772	1.12875		3.772	1.92765
	3.774	0.96955		3.774	-0.35855
	3.776	0.96955		3.776	-0.35855
	3.778	1.12875		3.778	0.6163
	3.78	1.12875		3.78	0.6163
	3.782	0.96955		3.782	-0.35855
	3.784	1.38075		3.784	-0.35855
	3.786	1.47315		3.786	0.6163
	3.788	1.47315		3.788	0.6163
	3.79	1.47315		3.79	-0.35855
	3.792	1.43735		3.792	-0.5182
	3.794	1.43735		3.794	-0.5182
	3.796	1.43735		3.796	-0.5182
	3.798	1.42725		3.798	-0.65185
	3.8	1.42725		3.8	-0.65185
	3.802	1.43735		3.802	-0.5182
	3.804	1.43735		3.804	-0.5182
	3.806	1.42725		3.806	-0.65185
	3.808	0.96195		3.808	-0.65185
	3.81	0.96195		3.81	-0.5182
	3.812	0.96195		3.812	0.29435
	3.814	0.59785		3.814	0.29435
	3.816	0.59785		3.816	0.29435
	3.818	0.96195		3.818	0.5211
	3.82	0.96195		3.82	0.5211
	3.822	0.82555		3.822	0.29435
	3.824	0.82555		3.824	-0.35425
	3.826	0.82555		3.826	0.29435
	3.828	0.99845		3.828	0.5211
	3.83	1.02795		3.83	0.5211
	3.832	1.33105		3.832	-0.35425
	3.834	1.36105		3.834	-0.35425
	3.836	1.36105		3.836	-0.0344
	3.838	1.36105		3.838	-0.35425
	3.84	1.33105		3.84	-0.35425
	3.842	1.36105		3.842	-0.19145
	3.844	1.49835		3.844	-0.0344
	3.846	1.49835		3.846	-0.0344
	3.848	1.49835		3.848	-0.19145
	3.85	1.49835		3.85	-0.19145
	3.852	1.49835		3.852	-0.19145
	3.854	1.27555		3.854	-0.19145
	3.856	0.88945		3.856	-0.73555
	3.858	0.88945		3.858	-0.73555
	3.86	1.15465		3.86	-0.19145
	3.862	1.15465		3.862	-0.73555
	3.864	0.88945		3.864	-1.036
	3.866	0.86115		3.866	-1.036
	3.868	0.86115		3.868	-0.73555
	3.87	0.64315		3.87	-0.73555
	3.872	0.45395		3.872	-1.08915
	3.874	0.45395		3.874	-0.73555
	3.876	0.64315		3.876	1.0661
	3.878	0.45395		3.878	1.0661
	3.88	0.40405		3.88	-1.1419
	3.882	0.40405		3.882	-1.1419
	3.884	0.45395		3.884	0.5258
	3.886	0.45395		3.886	0.5258
	3.888	0.45395		3.888	-1.0394
	3.89	0.65485		3.89	-1.0394
	3.892	0.80335		3.892	0.5258
	3.894	0.80335		3.894	0.5258
	3.896	0.65485		3.896	-1.0394
	3.898	0.65485		3.898	-1.0394
	3.9	0.65485		3.9	0.5258
	3.902	0.65485		3.902	0.5258
	3.904	0.54055		3.904	-1.0394
	3.906	0.54055		3.906	-1.0394
	3.908	0.80335		3.908	1.78455
	3.91	0.54055		3.91	1.78455
	3.912	0.51555		3.912	-1.8012
	3.914	0.51555		3.914	-1.8012
	3.916	0.54055		3.916	2.0945
	3.918	0.54055		3.918	2.0945
	3.92	0.54055		3.92	-1.8012
	3.922	0.86265		3.922	-1.8012
	3.924	1.01415		3.924	1.1678
	3.926	1.01415		3.926	1.1678
	3.928	0.86265		3.928	-2.22735
	3.93	0.86265		3.93	-2.22735
	3.932	1.17925		3.932	1.1678
	3.934	1.17925		3.934	1.1678
	3.936	0.86265		3.936	-0.0929
	3.938	0.86265		3.938	-0.0929
	3.94	0.99695		3.94	0.46665
	3.942	0.99695		3.942	0.46665
	3.944	0.79155		3.944	-0.0929
	3.946	0.79155		3.946	-0.0929
	3.948	0.99695		3.948	0.46665
	3.95	0.99695		3.95	0.46665
	3.952	0.79155		3.952	-0.0929
	3.954	0.79155		3.954	-0.0929
	3.956	0.79155		3.956	0.2678
	3.958	0.79155		3.958	0.2678
	3.96	0.74285		3.96	-0.30935
	3.962	0.74285		3.962	-0.30935
	3.964	0.74285		3.964	0.2678
	3.966	0.61685		3.966	0.2678
	3.968	0.39245		3.968	-0.30935
	3.97	0.03695		3.97	-0.47275
	3.972	-0.09075		3.972	-0.47275
	3.974	-0.35135		3.974	-0.47275
	3.976	-0.35135		3.976	-0.4978
	3.978	-0.35135		3.978	-0.4978
	3.98	-0.09075		3.98	-0.47275
	3.982	0.26235		3.982	-0.45565
	3.984	-0.09075		3.984	-0.47275
	3.986	-0.09075		3.986	-0.4978
	3.988	0.26235		3.988	-0.4978
	3.99	0.40205		3.99	-0.45565
	3.992	0.54295		3.992	-0.45565
	3.994	0.74585		3.994	-0.45565
[truncated: 48,003 more rows]

## Sheet: Figure 4
	Figure 4a					Figure 4b		Figure 4c																	Figure 4d					Figure 4e		Figure 4f
	time (s)	L (uM)	X (uM)	F (pN)		F0 (pN)		grey trace #1		grey trace #2		grey trace #3		grey trace #4		grey trace #5		grey trace #6		average (black)		curve fit (red)			time (s)	L (uM)	X (uM)	F (pN)		F0 (pN)		grey trace #1		grey trace #2		grey trace #3		grey trace #4		grey trace #5		grey trace #6		grey trace #7		average (black)		curve fit (red)
	0	0.0117409	0.00855007	-2.40543		8.6		t	F (pN)	t	F (pN)	t	F (pN)	t	F (pN)	t	F (pN)	t	F (pN)	t	F (pN)	t	F (pN)		0	0.00108254	0	-0.603667		14.2		t	F (pN)	t	F (pN)	t	F (pN)	t	F (pN)	t	F (pN)	t	F (pN)	t	F (pN)	t	F (pN)	t	F (pN)
	0.002	0.011223	0.00064983	-1.16507		9.1		0	0.656166	0	-5.43519	0	4.75763	0	6.51832	0	2.42	0	2.27682	0	1.44988	0	0.945931		0.002	-0.00622881	-0.00370026	-0.620589		16.3		0	-9.58781	0	-6.87762	0	-2.45517	0	-4.57639	0	-5.51604	0	-3.83537	0	-2.96707	0	-5.71209	0	-2.09538
	0.004	0.00826656	0.0097517	-0.367828		9.7		0.00133333	0.423185	0.00133333	-5.05642	0.00133333	5.09427	0.00133333	0.214645	0.00133333	2.32968	0.002	-0.337049	0.00133333	0.533744	0.00537353	1.40894		0.004	-0.0135402	0.0006008	-1.40482		21.6		0.002	-4.63998	0.001	0.493827	0.002	4.30942	0.002	-2.39549	0.002	-6.62246	0.0005	-3.83537	0.001	5.11925	0.001	-1.96832	0.00125628	-1.56522
	0.006	0.00519521	0.004949	-0.0328279		9.3		0.00266667	-0.536455	0.00266667	1.30779	0.00266667	4.39081	0.00266667	-2.80365	0.00266667	2.60039	0.004	-2.38191	0.00266667	1.13247	0.0107471	1.84956		0.006	-0.00888678	0.00119971	-0.328547		17.8		0.004	1.10532	0.002	10.5956	0.004	5.70358	0.004	3.24171	0.004	0.69598	0.001	-4.04712	0.002	4.0561	0.002	2.26719	0.00251256	-1.04975
	0.008	0.00406143	0.00555172	0.627292		12		0.004	-1.18424	0.004	6.22922	0.004	-0.48903	0.004	-0.356306	0.004	1.52539	0.006	-1.49685	0.004	2.12097	0.0161206	2.26885		0.008	-0.00803043	-0.0128002	0.747728		11.8		0.006	0.377323	0.003	3.06373	0.006	-6.58112	0.006	1.41631	0.006	6.07044	0.0015	-4.04712	0.003	-3.42335	0.003	0.20865	0.00376884	-0.548545
	0.01	0.00116279	-0.00544987	-0.182988		10.9		0.00533333	-1.33142	0.00533333	7.49714	0.00533333	-1.56678	0.00533333	3.2245	0.00533333	0.0233309	0.008	0.437314	0.00533333	1.7849	0.0214941	2.66786		0.01	-0.00717407	-0.00849915	0.0168838		14.5		0.008	-1.28798	0.004	0.325122	0.008	-10.4086	0.008	-3.63229	0.008	0.717276	0.002	-2.95183	0.004	-5.75909	0.004	-4.20211	0.00502513	-0.0612248
	0.012	-0.000155608	-0.00474796	-1.00775		8.6		0.00666667	-2.34606	0.00666667	6.42203	0.00666667	-3.9615	0.00666667	2.1276	0.00666667	-1.55311	0.01	1.00351	0.00666667	0.616734	0.0268677	3.04756		0.012	-0.00493399	-0.00550079	-0.281304		15.7		0.01	3.97532	0.005	8.77986	0.01	2.12589	0.01	3.83431	0.01	-5.42614	0.0025	-2.95183	0.005	-4.06399	0.005	-1.35997	0.00628141	0.4126
	0.014	-0.000155608	-0.00474796	-1.28843		10.6		0.008	-1.71576	0.008	3.2326	0.008	7.42638	0.008	-2.31014	0.008	-1.33907	0.012	0.742823	0.008	-1.21878	0.0322412	3.40889		0.014	-0.000825229	-0.0109997	-0.579492		16.6		0.012	5.56489	0.006	11.7672	0.012	9.55902	0.012	12.8154	0.012	-3.22817	0.003	4.662	0.006	-0.248313	0.006	4.1251	0.00753769	0.873301
	0.016	-0.000155608	0.00064983	-0.293908		8.3		0.00933333	1.27404	0.00933333	-2.34453	0.00933333	7.66246	0.00933333	-3.67551	0.00933333	0.115169	0.014	0.232185	0.00933333	0.559109	0.0376147	3.75273		0.016	0.00328354	-0.00729944	0.335955		14.6		0.014	-0.51094	0.007	2.03494	0.014	2.77213	0.014	8.94101	0.014	4.35829	0.0035	4.662	0.007	-2.45458	0.007	3.00153	0.00879397	1.32124
	0.018	-0.0023044	5.093e-05	1.26637		11.8		0.0106667	2.35303	0.0106667	-3.94586	0.0106667	3.9832	0.0106667	0.293748	0.0106667	2.00255	0.016	1.15896	0.0106667	1.67318	0.0429883	4.07995		0.018	-0.00510438	0.00909996	-0.559924		15.8		0.016	-6.39424	0.008	-8.00783	0.016	-1.1607	0.016	-0.643491	0.016	0.560703	0.004	-0.4704	0.008	1.79725	0.008	-1.23286	0.0100503	1.75678
	0.02	-0.00588684	-0.00234852	2.77641		13		0.012	1.34444	0.012	-2.11414	0.012	-1.0731	0.012	1.45382	0.012	2.45542	0.018	0.195734	0.012	1.42455	0.0483618	4.39132		0.02	-0.0116966	-0.0230999	-1.4558		21.1		0.018	0.0107137	0.009	-2.52268	0.018	2.43232	0.018	-0.167989	0.018	-3.61126	0.0045	-2.26485	0.009	7.54464	0.009	-0.222254	0.0113065	2.18026
	0.022	-0.00588684	0.00245037	2.30237		9.8		0.0133333	-0.148264	0.0133333	0.814889	0.0133333	4.09616	0.0133333	-0.169979	0.0133333	1.41002	0.02	0.169807	0.0133333	0.166713	0.0537353	4.68764		0.022	-0.0182887	-0.00130081	-0.914969		17		0.02	4.65993	0.01	8.6172	0.02	4.98492	0.02	5.65351	0.02	2.43306	0.005	-3.46633	0.01	2.57528	0.01	4.09771	0.0125628	2.592
	0.024	-0.00415174	0.00304928	1.14841		10		0.0146667	0.503156	0.0146667	4.93908	0.0146667	3.56064	0.0146667	3.07661	0.0146667	1.06139	0.022	0.911918	0.0146667	2.73528	0.0591089	4.96962		0.024	-0.0134799	0	0.0167899		16.9		0.022	6.1348	0.011	9.88197	0.022	-3.78671	0.022	4.57491	0.022	9.62759	0.0055	-2.76332	0.011	-3.98732	0.011	3.6898	0.0138191	2.99235
	0.026	-0.00145226	5.093e-05	0.352772		12		0.016	0.0424756	0.016	4.85024	0.016	-0.698514	0.016	4.52865	0.016	0.0486306	0.024	1.99412	0.016	2.60613	0.0644824	5.23795		0.026	-0.0123779	-0.00189972	0.948549		17.3		0.024	1.17384	0.012	1.82346	0.024	-8.58389	0.024	1.18861	0.024	6.75699	0.006	0.28826	0.012	-2.26802	0.012	-0.226285	0.0150754	3.38161
	0.028	-0.00145226	-0.00054798	-0.240868		9.2		0.0173333	0.665735	0.0173333	1.06488	0.0173333	0.862604	0.0173333	2.68752	0.0173333	-1.65128	0.026	2.95809	0.0173333	0.413669	0.0698559	5.4933		0.028	-0.011276	-0.00670053	0.24242		18.1		0.026	6.03819	0.013	-0.253443	0.026	2.33619	0.026	3.91971	0.026	-4.08146	0.0065	0.271042	0.013	3.7239	0.013	0.618565	0.0163317	3.76008
	0.03	-0.00222265	-0.00604877	-0.740908		13.2		0.0186667	2.40462	0.0186667	-1.67299	0.0186667	6.1883	0.0186667	0.478632	0.0186667	-0.849772	0.028	2.95834	0.0186667	0.244617	0.0752295	5.7363		0.03	-0.00227469	-0.00909998	0.632786		16.3		0.028	8.21784	0.014	7.4837	0.028	11.6311	0.028	10.8439	0.028	-2.88598	0.007	-0.717149	0.014	6.17855	0.014	4.6803	0.0175879	4.12808
	0.032	-0.00799958	-0.00905094	0.965772		10.3		0.02	4.42256	0.02	-2.33721	0.02	11.9998	0.02	-2.2353	0.02	2.37522	0.03	1.91301	0.02	1.68272	0.080603	5.96754		0.032	0.000341567	-0.00729944	1.02315		18.1		0.03	1.08715	0.015	8.69172	0.03	10.0086	0.03	6.55941	0.03	5.06287	0.0075	-0.717149	0.015	2.94697	0.015	4.93478	0.0188442	4.48588
	0.034	-0.0142093	-0.00414906	3.29669		10		0.0213333	4.38451	0.0213333	-1.83296	0.0213333	7.67636	0.0213333	2.86389	0.0213333	4.82654	0.032	1.40266	0.0213333	4.44835	0.0859765	6.18759		0.034	0.00295783	-0.00849915	0.664142		16.7		0.032	-4.31303	0.016	-3.58821	0.032	-0.51105	0.032	0.744212	0.032	6.82596	0.008	-4.71492	0.016	7.13863	0.016	1.03336	0.0201005	4.83377
	0.036	-0.0142093	5.093e-05	3.88889		11		0.0226667	3.55841	0.0226667	2.28579	0.0226667	1.16592	0.0226667	3.92006	0.0226667	3.99467	0.034	0.752056	0.0226667	4.28706	0.0913501	6.39699		0.036	-0.00150096	-0.00979996	0.309852		18.9		0.034	4.11941	0.017	-2.58081	0.034	-0.925409	0.034	0.95431	0.034	-0.238503	0.0085	-9.10301	0.017	10.5839	0.017	0.673694	0.0213568	5.17203
	0.038	-0.0139272	-0.00295124	2.34965		10.5		0.024	1.5366	0.024	8.69206	0.024	0.906981	0.024	3.41494	0.024	2.78331	0.036	1.58924	0.024	3.51857	0.0967236	6.59627		0.038	-0.00244019	0.00239944	-0.0444384		15.8		0.036	12.3376	0.018	12.2611	0.036	6.34258	0.036	5.23381	0.036	2.31206	0.009	-9.10301	0.018	9.07551	0.018	4.85406	0.0226131	5.50093
	0.04	-0.00898626	0.00124874	1.71785		12		0.0253333	0.964826	0.0253333	11.5032	0.0253333	1.17743	0.0253333	2.02383	0.0253333	1.59345	0.038	1.97953	0.0253333	3.39846	0.102097	6.7859		0.04	-0.00337941	0.0042	0.926726		16.5		0.038	10.8204	0.019	15.6166	0.038	5.72275	0.038	9.91921	0.038	8.77249	0.0095	-2.26436	0.019	0.895797	0.019	6.37621	0.0238693	5.82071
	0.042	-0.00333251	0.00124874	0.572772		14		0.0266667	2.23654	0.0266667	8.99592	0.0266667	8.73065	0.0266667	4.45236	0.0266667	0.999152	0.04	2.4273	0.0266667	3.57228	0.107471	6.96636		0.042	-0.0103097	-0.00370026	0.0588769		18.1		0.04	3.62845	0.02	2.07807	0.04	0.897309	0.04	7.49241	0.04	10.3261	0.01	-2.26436	0.02	1.91616	0.02	3.29015	0.0251256	6.13163
	0.044	-0.000229458	5.093e-05	-0.534228		10		0.028	3.5022	0.028	2.94173	0.028	8.75097	0.028	5.7105	0.028	1.26177	0.042	2.88127	0.028	4.42937	0.112844	7.13808		0.044	-0.0114304	0.0053997	-0.808972		12.4		0.042	6.81228	0.021	-0.863231	0.042	7.53439	0.042	4.85251	0.042	-2.45413	0.0105	-0.283849	0.021	6.44706	0.021	1.98577	0.0263819	6.43395
	0.046	-0.000229458	-0.00234852	-0.732988		12.5		0.0293333	4.2217	0.0293333	-0.232576	0.0293333	5.73258	0.0293333	-1.83409	0.0293333	2.64188	0.044	1.32357	0.0293333	2.70958	0.118218	7.3015		0.046	-0.0125511	0.0006008	-0.897741		16.6		0.044	9.03271	0.022	6.06402	0.044	16.789	0.044	9.29451	0.044	-5.53068	0.011	5.19624	0.022	11.46	0.022	6.10272	0.0276382	6.72789
	0.048	-0.00259557	-0.00604877	-0.0685479		10		0.0306667	5.76292	0.0306667	-1.05722	0.0306667	5.99765	0.0306667	-1.40706	0.0306667	4.85614	0.046	1.48777	0.0306667	2.77747	0.123591	7.45701		0.048	-0.00904231	-0.0121994	-0.14497		13.7		0.046	3.2235	0.023	9.29046	0.046	14.4885	0.046	14.0466	0.046	4.92057	0.0115	4.186	0.023	8.69744	0.023	8.16855	0.0288945	7.0137
	0.05	-0.00437764	-0.00784931	0.687572		12		0.032	6.37705	0.032	0.592305	0.032	5.53923	0.032	2.10402	0.032	6.23929	0.048	1.46013	0.032	4.26206	0.128965	7.60499		0.05	-0.00972771	-0.00909998	0.607801		14.8		0.048	1.71863	0.024	-1.97672	0.048	2.75538	0.048	4.95681	0.048	12.2874	0.012	0.593041	0.024	7.20177	0.024	5.485	0.0301508	7.29158
	0.052	-0.00437764	-0.00174961	0.307772		9		0.0333333	4.26516	0.0333333	5.38354	0.0333333	5.71301	0.0333333	5.75665	0.0333333	5.82968	0.05	1.41465	0.0333333	5.35485	0.134338	7.74582		0.052	-0.0104131	-0.00979996	-0.231983		15.3		0.05	9.83306	0.025	0.777417	0.05	1.18798	0.05	-2.19739	0.05	8.77806	0.0125	-1.53972	0.025	10.9263	0.025	3.9731	0.031407	7.56177
	0.054	-0.00266498	-0.00414906	-0.449948		11		0.0346667	1.68642	0.0346667	10.6809	0.0346667	0.159444	0.0346667	3.95265	0.0346667	3.03277	0.052	1.82497	0.0346667	5.01315	0.139712	7.87983		0.054	-0.00415561	-0.00729944	0.24804		17.6		0.052	17.3978	0.026	11.6996	0.052	11.5013	0.052	8.01231	0.052	1.99298	0.013	-1.53972	0.026	8.14271	0.026	6.32198	0.0326633	7.82448
	0.056	-0.00203541	-0.0011507	-1.24679		11.5		0.036	1.85671	0.036	10.3588	0.036	2.17016	0.036	1.30448	0.036	1.79003	0.054	2.91162	0.036	3.0939	0.145085	8.00736		0.056	-0.00180811	-0.00250055	0.728062		21		0.054	13.0531	0.027	16.4156	0.054	14.7632	0.054	18.1903	0.054	7.00407	0.0135	4.79773	0.027	1.02835	0.027	9.3315	0.0339196	8.07992
	0.058	-0.00126718	-0.00355015	-0.457148		10		0.0373333	3.46953	0.0373333	6.29916	0.0373333	6.79569	0.0373333	3.34117	0.0373333	2.30387	0.056	3.24007	0.0373333	3.51678	0.150459	8.12872		0.058	0.000539397	-0.00060083	0.494683		15		0.056	7.65219	0.028	8.38932	0.056	11.9466	0.056	12.2144	0.056	10.1141	0.014	4.79773	0.028	1.6108	0.028	8.00394	0.0351759	8.32828
	0.06	-0.00126718	5.093e-05	0.215932		8		0.0386667	4.44347	0.0386667	0.723445	0.0386667	11.3352	0.0386667	5.20899	0.0386667	3.87171	0.058	3.20386	0.0386667	4.20866	0.155832	8.24421		0.06	-0.00628148	-0.00370026	-0.501559		11.6		0.058	9.38602	0.029	-0.539103	0.058	10.7706	0.058	3.83331	0.058	3.67669	0.0145	6.03239	0.029	10.0778	0.029	5.59837	0.0364322	8.56976
	0.062	-0.00184034	0.00245037	1.10237		11		0.04	4.93792	0.04	-1.7264	0.04	10.2244	0.04	0.48642	0.04	5.30926	0.06	2.25563	0.04	4.06847	0.161206	8.3541		0.062	-0.00890813	-0.00130081	-1.4978		13.5		0.06	10.6451	0.03	2.70148	0.06	17.2925	0.06	8.22771	0.06	-0.0761209	0.015	6.03239	0.03	14.0243	0.03	7.5093	0.0376884	8.80455
	0.064	-0.004933	5.093e-05	1.98945		10.7		0.0413333	5.35988	0.0413333	0.306164	0.0413333	3.5336	0.0413333	0.340835	0.0413333	7.39044	0.062	1.36895	0.0413333	4.72434	0.16658	8.45869		0.064	-0.0115348	-0.00060083	-0.0661491		14.3		0.062	8.24402	0.031	13.859	0.062	19.3387	0.062	15.0022	0.062	6.20644	0.0155	2.37237	0.031	8.07803	0.031	10.0718	0.0389447	9.03284
	0.066	-0.00924392	5.093e-05	2.65797				0.0426667	4.3823	0.0426667	4.69121	0.0426667	1.54858	0.0426667	3.97897	0.0426667	8.62154	0.064	2.13787	0.0426667	5.04152	0.171953	8.55821		0.066	-0.0111605	-0.0146008	0.156933		12.7		0.064	6.63793	0.032	6.68709	0.064	12.0366	0.064	9.69341	0.064	12.2874	0.016	2.37237	0.032	7.75331	0.032	9.34252	0.040201	9.25481
	0.068	-0.00924392	-0.00905094	1.47449				0.044	1.9611	0.044	6.80009	0.044	5.00775	0.044	7.70515	0.044	7.10986	0.066	2.7555	0.044	5.02496	0.177327	8.65291		0.068	-0.0104164	-0.0188999	0.380014		17.1		0.066	13.0839	0.033	-0.555145	0.066	2.0671	0.066	3.60011	0.066	7.67272	0.0165	1.03299	0.033	3.7536	0.033	4.61265	0.0414573	9.47063
	0.07	-0.00762044	-0.00355015	-0.204028				0.0453333	0.00177595	0.0453333	8.64386	0.0453333	7.39246	0.0453333	8.51348	0.0453333	5.27435	0.068	3.90423	0.0453333	5.48824	0.1827	8.74304		0.07	-0.00967233	-0.0128002	-0.191854		16.8		0.068	20.9406	0.034	7.89339	0.068	9.83465	0.068	8.60871	0.068	2.21308	0.017	1.03299	0.034	3.45957	0.034	6.31806	0.0427136	9.68047
	0.072	-0.00471429	-0.00784931	-0.797348				0.0466667	0.635485	0.0466667	7.36482	0.0466667	7.24185	0.0466667	3.77815	0.0466667	5.87117	0.07	4.35979	0.0466667	5.00842	0.188074	8.8288		0.072	-0.00187957	-0.00849915	-0.116794		19		0.07	16.0769	0.035	16.4677	0.07	21.7287	0.07	18.2558	0.07	4.1492	0.0175	6.43272	0.035	-1.04196	0.035	10.0951	0.0439698	9.8845
	0.074	-0.00371743	-0.00604877	-0.320028				0.048	3.42102	0.048	1.85314	0.048	8.13059	0.048	5.0634	0.048	7.19133	0.072	4.80258	0.048	4.95415	0.193447	8.91042		0.074	-0.00194665	-0.0133991	-0.0417338		18.1		0.072	7.30289	0.036	9.03033	0.072	20.1771	0.072	17.5112	0.072	8.92749	0.018	6.43272	0.036	4.09416	0.036	10.3909	0.0452261	10.0829
	0.076	-0.00471429	-0.00174961	0.256332				0.0493333	5.61387	0.0493333	-2.68715	0.0493333	12.21	0.0493333	5.1583	0.0493333	8.37941	0.074	5.05778	0.0493333	4.919	0.198821	8.98808		0.076	-0.00201373	-0.00849915	-1.11268		19		0.074	9.88028	0.037	-7.34751	0.074	13.0742	0.074	6.01171	0.074	6.90195	0.0185	3.17695	0.037	12.3673	0.037	6.91938	0.0464824	10.2758
	0.078	-0.00685257	-0.00544987	0.871652				0.0506667	6.25099	0.0506667	-0.4665	0.0506667	11.8792	0.0506667	5.23632	0.0506667	8.79256	0.076	3.80998	0.0506667	6.40467	0.204194	9.06199		0.078	-0.00437281	0.00720024	-0.921933		18		0.076	14.8651	0.038	1.11966	0.076	16.1853	0.076	5.53371	0.076	2.31847	0.019	3.17695	0.038	11.965	0.038	7.68884	0.0477387	10.4633
	0.08	-0.00706033	-0.0126482	1.48785				0.052	5.45426	0.052	4.13002	0.052	7.29131	0.052	1.6165	0.052	9.00559	0.078	2.32206	0.052	6.41711	0.209568	9.13232		0.08	-0.00960174	-0.00060083	-0.731187		20.3		0.078	13.2434	0.039	13.6744	0.078	19.2169	0.078	13.5204	0.078	6.02192	0.0195	-0.303871	0.039	6.96065	0.039	9.90843	0.048995	10.6457
	0.082	-0.00706033	-0.0011507	1.00837				0.0533333	4.45216	0.0533333	5.19923	0.0533333	4.15727	0.0533333	4.78521	0.0533333	7.6991	0.08	3.52302	0.0533333	5.8854	0.214941	9.19925		0.082	-0.0148307	-0.00189972	-0.05909		17.8		0.08	11.3691	0.04	9.16437	0.08	11.011	0.08	16.0678	0.08	14.4129	0.02	-0.303871	0.04	6.81952	0.04	10.6846	0.0502513	10.823
	0.084	-0.00218859	-0.0011507	-0.489428				0.0546667	2.79138	0.0546667	6.94849	0.0546667	8.06679	0.0546667	11.5661	0.0546667	5.34266	0.082	5.26047	0.0546667	6.16118	0.220315	9.26294		0.084	-0.021098	0.0006008	-0.629925		21		0.082	19.2878	0.041	2.73029	0.082	4.44901	0.082	11.2857	0.082	13.2451	0.0205	0.0691601	0.041	6.959	0.041	8.95503	0.0515075	10.9954
	0.086	0.00282957	0.00245037	-1.69571				0.056	1.05481	0.056	6.2597	0.056	9.00543	0.056	9.43704	0.056	3.38899	0.084	4.61487	0.056	5.64146	0.225688	9.32355		0.086	-0.0146606	-0.00790024	-1.20076		22		0.084	24.7031	0.042	6.67036	0.084	13.0728	0.084	10.3307	0.084	2.28023	0.021	0.0691601	0.042	6.71799	0.042	7.94784	0.0527638	11.163
	0.088	0.00398393	-0.0011507	-1.50071				0.0573333	1.88762	0.0573333	0.70951	0.0573333	14.0413	0.0573333	4.48019	0.0573333	2.96167	0.086	3.18014	0.0573333	3.80888	0.231062	9.38123		0.088	-0.00822324	-0.0139999	-0.297364		23		0.086	16.7431	0.043	14.8182	0.086	25.2442	0.086	21.3184	0.086	1.27533	0.0215	6.53807	0.043	2.66493	0.043	10.7837	0.0540201	11.326
	0.09	0.00398393	0.00124874	-0.466748				0.0586667	5.59054	0.0586667	-4.10843	0.0586667	9.20849	0.0586667	3.29704	0.0586667	4.69422	0.088	2.79629	0.0586667	4.70293	0.236436	9.43611		0.09	-6.22331e-05	-0.00790024	-0.148847		24		0.088	11.7767	0.044	10.9453	0.088	22.9296	0.088	21.353	0.088	7.26943	0.022	6.53807	0.044	7.44058	0.044	12.8809	0.0552764	11.4844
	0.092	-0.00288206	-0.00474796	1.03297				0.06	7.92145	0.06	-2.96219	0.06	7.66052	0.06	4.91774	0.06	6.43207	0.09	3.15891	0.06	5.10351	0.241809	9.48834		0.092	-0.000384047	-0.0139999	-0.000329186				0.09	15.9481	0.045	0.435349	0.09	10.6685	0.09	9.98851	0.09	9.04752	0.0225	1.92717	0.045	14.3939	0.045	9.66582	0.0565327	11.6385
	0.094	-0.00751039	-0.00604877	2.11877				0.0613333	7.16806	0.0613333	0.395003	0.0613333	7.85924	0.0613333	6.78087	0.0613333	5.84284	0.092	2.38044	0.0613333	5.56946	0.247183	9.53805		0.094	-0.000705862	-0.0116005	-0.863605				0.092	20.3228	0.046	-0.935508	0.092	10.4315	0.092	4.40191	0.092	2.67542	0.023	1.92717	0.046	15.8593	0.046	7.72328	0.0577889	11.7883
	0.096	-0.00751734	0.00064983	1.69769				0.0626667	6.4403	0.0626667	5.04683	0.0626667	10.2774	0.0626667	3.53031	0.0626667	4.54014	0.094	1.55587	0.0626667	5.48336	0.252556	9.58534		0.096	0.00230673	-0.00909998	0.719169				0.094	20.0886	0.047	11.9264	0.094	18.1564	0.094	13.6931	0.094	4.25471	0.0235	-0.488949	0.047	7.50911	0.047	10.0152	0.0590452	11.9339
	0.098	-0.00614789	-0.00355015	0.651172				0.064	5.61651	0.064	8.38063	0.064	4.00023	0.064	6.44694	0.064	3.68449	0.096	3.20208	0.064	6.8812	0.25793	9.63036		0.098	-0.000737908	0.00359917	2.30194				0.096	19.0959	0.048	19.0141	0.096	19.528	0.096	19.5088	0.096	12.7613	0.024	-0.488949	0.048	4.22154	0.048	12.8706	0.0603015	12.0756
	0.1	0.000645132	0.004949	-0.692868				0.0653333	4.02448	0.0653333	7.84709	0.0653333	5.94834	0.0653333	10.3088	0.0653333	2.89184	0.098	4.50955	0.0653333	5.81448	0.263303	9.67319		0.1	-0.00378254	0.00300024	1.42219				0.098	23.4986	0.049	7.69898	0.098	9.95875	0.098	13.5417	0.098	13.7051	0.0245	2.49795	0.049	6.09803	0.049	11.0472	0.0615578	12.2133
	0.102	0.00757584	5.093e-05	-1.84507				0.0666667	3.10895	0.0666667	3.70754	0.0666667	11.7734	0.0666667	9.03309	0.0666667	2.39849	0.1	5.2629	0.0666667	4.83928	0.268677	9.71395		0.102	-0.00800613	0.0006008	0.478654				0.1	26.0033	0.05	1.15485	0.1	11.4311	0.1	10.7551	0.1	5.5453	0.025	2.49795	0.05	6.81974	0.05	7.81501	0.0628141	12.3472
	0.104	0.00757584	0.00304928	-1.95975				0.068	4.65863	0.068	-1.21436	0.068	12.9057	0.068	6.13774	0.068	3.73611	0.102	4.20293	0.068	5.0183	0.27405	9.75274		0.104	-0.00499546	-0.00130081	-0.464877				0.102	19.2868	0.051	9.23009	0.102	21.7971	0.102	16.8772	0.102	-0.301907	0.0255	5.12141	0.051	10.236	0.051	10.448	0.0640704	12.4773
	0.106	0.004304	5.093e-05	-0.281468				0.0693333	6.01966	0.0693333	-4.45648	0.0693333	10.3239	0.0693333	1.88503	0.0693333	6.72682	0.104	2.36086	0.0693333	4.61614	0.279424	9.78965		0.106	-0.00198479	0	-0.00656152				0.104	12.9029	0.052	12.21	0.104	25.6272	0.104	21.0704	0.104	4.52006	0.026	5.12141	0.052	13.3686	0.052	13.6121	0.0653266	12.6039
	0.108	-0.00119407	0.00064983	1.05369				0.0706667	6.76689	0.0706667	-3.2904	0.0706667	5.50905	0.0706667	4.91882	0.0706667	7.43851	0.106	2.12254	0.0706667	5.23154	0.284797	9.82477		0.108	-0.00592527	-0.0175991	-0.515799				0.106	15.8568	0.053	1.28267	0.106	12.4044	0.106	12.1929	0.106	12.3605	0.0265	0.0273715	0.053	16.0528	0.053	11.0085	0.0665829	12.727
	0.11	-0.00394973	-0.00474796	1.01853				0.072	5.66029	0.072	1.31393	0.072	0.213085	0.072	8.81287	0.072	6.65952	0.108	2.9251	0.072	5.59113	0.290171	9.8582		0.11	-0.00252594	-0.0181999	-1.02504				0.108	22.5845	0.054	-0.179786	0.108	9.11612	0.108	2.51391	0.108	10.7952	0.027	0.0273715	0.054	12.0193	0.054	8.3981	0.0678392	12.8466
	0.112	-0.00394973	-0.00355015	0.196092				0.0733333	3.52167	0.0733333	7.18146	0.0733333	5.62948	0.0733333	7.81533	0.0733333	4.91205	0.11	3.25117	0.0733333	4.72872	0.295544	9.89001		0.112	0.000873385	-0.00670053	0.0583607				0.11	24.5438	0.055	15.5631	0.11	15.2123	0.11	9.53661	0.11	3.50887	0.0275	4.34154	0.055	6.16216	0.055	9.85366	0.0690955	12.963
	0.114	-0.00292522	-0.00295124	-0.358828				0.0746667	2.05031	0.0746667	7.56968	0.0746667	7.90781	0.0746667	7.33004	0.0746667	3.58658	0.112	2.5128	0.0746667	5.23322	0.300918	9.92028		0.114	0.00434071	-0.00670053	0.189727				0.112	21.5004	0.056	22.2126	0.112	17.3264	0.112	20.8949	0.112	10.3126	0.028	8.25769	0.056	5.4597	0.056	13.9386	0.0703518	13.0761
	0.116	0.00109738	-0.0011507	-1.21535				0.076	2.95066	0.076	4.31504	0.076	8.99781	0.076	8.99502	0.076	3.21493	0.114	3.66306	0.076	5.47669	0.306291	9.94908		0.116	0.00131111	-0.0116005	0.321093				0.114	24.5885	0.057	10.9009	0.114	12.6775	0.114	17.3677	0.114	16.7668	0.0285	13.5248	0.057	10.6639	0.057	15.0763	0.071608	13.1861
	0.118	0.00571491	5.093e-05	-1.93739				0.0773333	3.56248	0.0773333	-0.419953	0.0773333	7.36587	0.0773333	8.66866	0.0773333	3.60834	0.116	5.00643	0.0773333	4.88347	0.311665	9.97649		0.118	-0.00171849	-0.00189972	-1.0549				0.116	26.7634	0.058	3.91709	0.116	11.6731	0.116	6.15921	0.116	7.99833	0.029	13.5248	0.058	14.0256	0.058	11.3685	0.0728643	13.293
	0.12	0.00571491	0.00245037	-1.31719				0.0786667	4.24756	0.0786667	-3.99997	0.0786667	8.52535	0.0786667	3.74995	0.0786667	5.19237	0.118	3.24311	0.0786667	3.31116	0.317039	10.0026		0.12	0.000313661	-0.00370026	-0.908734				0.118	17.1692	0.059	5.4344	0.118	19.4016	0.118	11.6599	0.118	1.39233	0.0295	14.3575	0.059	14.7364	0.059	10.9688	0.0741206	13.397
	0.122	0.00494536	-0.00355015	-0.198908				0.08	6.17861	0.08	-6.05758	0.08	6.57649	0.08	0.740241	0.08	7.20878	0.12	1.46177	0.08	3.31908	0.322412	10.0274		0.122	-0.00446991	-0.00429916	-0.762567				0.12	10.5625	0.06	11.5086	0.12	22.2058	0.12	19.7911	0.12	5.50972	0.03	14.3575	0.06	16.7212	0.06	14.2963	0.0753769	13.4981
	0.124	0.00201299	0.00245037	0.069692				0.0813333	7.24462	0.0813333	-2.24718	0.0813333	6.33354	0.0813333	6.56873	0.0813333	7.00638	0.122	2.66764	0.0813333	5.02981	0.327786	10.051		0.124	-0.00925349	-0.00429916	-0.385223				0.122	18.7251	0.061	10.4733	0.122	11.377	0.122	12.8103	0.122	16.5686	0.0305	6.55928	0.061	14.2131	0.061	14.0382	0.0766332	13.5964
	0.126	0.00201299	-0.00054798	-0.600588				0.0826667	5.12052	0.0826667	4.69972	0.0826667	2.14924	0.0826667	10.6169	0.0826667	5.57086	0.124	3.98116	0.0826667	6.4683	0.333159	10.0735		0.126	-0.013081	-0.00670053	0.0960554				0.124	26.4239	0.062	6.37073	0.124	4.81026	0.124	3.19321	0.124	14.6156	0.031	6.55928	0.062	11.533	0.062	10.5478	0.0778894	13.692
	0.128	0.00511316	5.093e-05	-2.00095				0.084	4.03119	0.084	8.47774	0.084	4.51751	0.084	7.46438	0.084	3.74268	0.126	4.10806	0.084	5.17305	0.338533	10.0949		0.128	-0.00836216	-0.0163994	0.577334				0.126	23.8144	0.063	15.0961	0.126	10.5851	0.126	8.97161	0.126	10.0708	0.0315	10.4883	0.063	6.73482	0.063	10.1171	0.0791457	13.785
	0.13	0.00960824	5.093e-05	-2.77771				0.0853333	4.95827	0.0853333	6.42463	0.0853333	9.69111	0.0853333	6.9695	0.0853333	3.01885	0.128	5.4499	0.0853333	5.17775	0.343906	10.1152		0.13	-0.00364335	-0.00909998	1.93687				0.128	20.8062	0.064	21.824	0.128	22.0394	0.128	21.8271	0.128	10.571	0.032	10.4883	0.064	8.66103	0.064	14.6605	0.080402	13.8753
	0.132	0.00960824	0.00304928	-2.32727				0.0866667	6.08796	0.0866667	1.39805	0.0866667	9.18862	0.0866667	7.19491	0.0866667	3.77659	0.13	5.59637	0.0866667	5.62972	0.34928	10.1346		0.132	-0.0045441	-0.0133991	0.693983				0.13	23.4887	0.065	11.528	0.13	21.6763	0.13	18.8422	0.13	14.8406	0.0325	13.6729	0.065	14.492	0.065	16.889	0.0816583	13.9632
	0.134	0.00620449	-0.00414906	-1.34907				0.088	6.62949	0.088	-1.25595	0.088	10.716	0.088	6.74799	0.088	5.05069	0.132	4.76866	0.088	5.27217	0.354653	10.1531		0.134	-0.00423604	-0.00979996	-0.548904				0.132	23.8397	0.066	-1.3552	0.132	13.0196	0.132	8.21311	0.132	9.88048	0.033	13.6729	0.066	17.7222	0.066	12.3758	0.0829146	14.0486
	0.136	-0.000915193	-0.00604877	-0.413428				0.0893333	7.48816	0.0893333	-2.98086	0.0893333	11.7053	0.0893333	0.409121	0.0893333	6.93175	0.134	2.51163	0.0893333	4.51283	0.360027	10.1706		0.136	-0.00392798	-0.00550079	-1.03311				0.134	17.4802	0.067	1.79982	0.134	18.0785	0.134	9.43111	0.134	5.33935	0.0335	12.464	0.067	15.8941	0.067	11.0725	0.0841709	14.1317
	0.138	-0.000915193	5.093e-05	0.782132				0.0906667	7.69496	0.0906667	0.779916	0.0906667	3.03215	0.0906667	1.68969	0.0906667	8.23596	0.136	2.62979	0.0906667	6.02116	0.3654	10.1873		0.138	0.00110463	0.00659944	-0.247112				0.136	15.7449	0.068	17.4178	0.136	27.1882	0.136	15.435	0.136	6.8164	0.034	12.464	0.068	15.9578	0.068	15.4528	0.0854271	14.2124
	0.14	-0.000221428	0.00615063	0.878972				0.092	6.75402	0.092	6.85893	0.092	3.78447	0.092	8.32355	0.092	8.00422	0.138	3.88912	0.092	6.59457	0.370774	10.2032		0.14	-0.00619151	-0.00130081	0.538884				0.138	21.9627	0.069	14.1405	0.138	19.1524	0.138	16.8174	0.138	18.4293	0.0345	7.21497	0.069	15.8581	0.069	17.2354	0.0866834	14.2909
	0.142	0.00483791	0.00304928	-0.997948				0.0933333	5.5273	0.0933333	12.1908	0.0933333	5.20648	0.0933333	10.7687	0.0933333	5.89394	0.14	4.00645	0.0933333	7.63305	0.376147	10.2183		0.142	-0.0154985	0.00359917	0.0126651				0.14	28.1244	0.07	4.66384	0.14	8.72307	0.14	7.00161	0.14	20.1908	0.035	7.21497	0.07	14.0555	0.07	13.6016	0.0879397	14.3673
	0.144	0.0107007	0.00124874	-3.27791				0.0946667	4.29783	0.0946667	11.2832	0.0946667	7.64334	0.0946667	10.803	0.0946667	4.25931	0.142	4.79817	0.0946667	7.16996	0.381521	10.2327		0.144	-0.0121634	0.00790025	0.331048				0.142	26.4151	0.071	6.82613	0.142	12.1112	0.142	9.60171	0.142	9.58198	0.0355	10.0577	0.071	9.97531	0.071	11.5229	0.089196	14.4415
	0.146	0.0136374	0.00185146	-3.52467				0.096	5.25329	0.096	7.55149	0.096	4.56368	0.096	7.48255	0.096	5.79451	0.144	5.12547	0.096	6.74504	0.386894	10.2464		0.146	-0.00882836	-0.00130081	0.649431				0.144	21.6849	0.072	19.4626	0.144	25.0991	0.144	21.3547	0.144	6.2713	0.036	10.8212	0.072	12.9325	0.072	14.6569	0.0904523	14.5137
	0.148	0.0136374	0.00304928	-2.46631				0.0973333	7.04673	0.0973333	1.15207	0.0973333	9.5012	0.0973333	4.39965	0.0973333	7.04054	0.146	5.1165	0.0973333	4.84053	0.392268	10.2594		0.148	-0.00865488	-0.0060997	0.643396				0.146	21.9772	0.073	16.3293	0.146	26.195	0.146	23.8687	0.146	12.1719	0.0365	12.2498	0.073	18.4112	0.073	17.9118	0.0917085	14.5839
	0.15	0.00794432	-0.00414906	-1.53787				0.0986667	8.45033	0.0986667	-1.18955	0.0986667	13.818	0.0986667	6.75549	0.0986667	8.26405	0.148	5.40104	0.0986667	6.3563	0.397642	10.2718		0.15	-0.00608991	-0.00550079	-0.420814				0.148	21.8493	0.074	1.71133	0.148	17.3633	0.148	11.1844	0.148	13.166	0.037	12.2498	0.074	19.5505	0.074	14.9767	0.0929648	14.6521
	0.152	0.00248827	0.00124874	-0.431348				0.1	7.35033	0.1	2.69693	0.1	7.4984	0.1	4.29177	0.1	9.83239	0.15	3.27553	0.1	7.59789	0.403015	10.2836		0.152	-0.00352495	-0.00979996	-1.48502				0.15	17.8548	0.075	6.25895	0.15	17.4086	0.15	5.47201	0.15	6.13348	0.0375	10.6465	0.075	16.5542	0.075	11.3486	0.0942211	14.7185
	0.154	-5.51581e-05	-0.0072504	0.698692				0.101333	6.72619	0.101333	6.6009	0.101333	3.89205	0.101333	3.63213	0.101333	10.3419	0.152	3.07938	0.101333	6.95991	0.408389	10.2948		0.154	0.0039265	-0.00429916	-0.251619				0.152	14.9767	0.076	11.065	0.152	21.9725	0.152	14.6752	0.152	5.18556	0.038	12.7522	0.076	15.9718	0.076	14.2329	0.0954774	14.783
	0.156	0.000430702	-0.00234852	-0.058948				0.102667	5.90789	0.102667	10.0233	0.102667	5.32601	0.102667	7.49459	0.102667	8.92387	0.154	5.1727	0.102667	7.24834	0.413762	10.3055		0.156	-0.000524832	-0.00489999	-0.16912				0.154	23.4658	0.077	16.8354	0.154	18.998	0.154	19.5407	0.154	16.9204	0.0385	12.7522	0.077	11.0107	0.077	17.6446	0.0967337	14.8457
	0.158	0.00126506	-0.00054798	-1.29771				0.104	4.08949	0.104	12.7385	0.104	7.43161	0.104	12.5328	0.104	6.82928	0.156	7.42839	0.104	8.30323	0.419136	10.3157		0.158	-0.00497617	0.0048008	-0.0866213				0.156	30.1653	0.078	11.0676	0.156	12.1123	0.156	11.1484	0.156	19.9102	0.039	12.7522	0.078	7.993	0.078	14.9442	0.0979899	14.9067
	0.16	0.00421506	0.00615063	-1.96783				0.105333	2.90259	0.105333	9.59681	0.105333	8.74499	0.105333	10.3032	0.105333	6.02247	0.158	6.75086	0.105333	7.25134	0.424509	10.3253		0.16	-0.00422276	0.00239944	-0.759909				0.158	24.0177	0.079	9.22785	0.158	12.9143	0.158	9.41621	0.158	9.97644	0.0395	16.3651	0.079	10.767	0.079	11.5859	0.0992462	14.966
	0.162	0.00421506	-0.00234852	-1.53395				0.106667	4.87775	0.106667	1.6764	0.106667	7.45746	0.106667	5.04682	0.106667	6.3835	0.16	5.99545	0.106667	5.34589	0.429883	10.3346		0.162	-0.00637677	-0.00060083	-0.397028				0.16	15.2766	0.08	16.6569	0.16	24.4077	0.16	19.6589	0.16	4.52164	0.04	16.4055	0.08	14.8222	0.08	13.6989	0.100503	15.0236
	0.164	0.00346264	0.00245037	-0.171908				0.108	8.18787	0.108	-2.96266	0.108	7.44625	0.108	5.89005	0.108	8.12388	0.162	6.03085	0.108	5.33932	0.435256	10.3433		0.164	-0.00853079	-0.00250055	-0.0341463				0.162	16.7803	0.081	19.296	0.162	30.2152	0.162	24.3598	0.162	10.6461	0.0405	16.4055	0.081	18.6679	0.081	19.0704	0.101759	15.0797
	0.166	0.00267072	0.00795116	1.43693				0.109333	8.80343	0.109333	-1.38992	0.109333	7.382	0.109333	6.44737	0.109333	9.03949	0.164	5.67137	0.109333	6.06932	0.44063	10.3516		0.166	-0.0116143	0.00119971	-1.34627				0.164	17.7419	0.082	5.3478	0.164	20.9559	0.164	14.8944	0.164	15.1984	0.041	14.6325	0.082	16.3859	0.082	16.1356	0.103015	15.1342
	0.168	-0.000551203	0.00245037	1.43905				0.110667	8.13606	0.110667	1.62655	0.110667	5.94012	0.110667	7.04515	0.110667	8.92438	0.166	4.48817	0.110667	6.62283	0.446003	10.3596		0.168	-0.00766516	-0.0139999	-0.88641				0.166	14.569	0.083	-1.19633	0.166	13.0923	0.166	8.21581	0.166	12.0212	0.0415	14.6325	0.083	14.2439	0.083	11.4912	0.104271	15.1872
	0.17	-0.00427196	-0.00295124	0.918772				0.112	7.19666	0.112	4.89395	0.112	4.1607	0.112	9.67233	0.112	8.11781	0.168	4.78009	0.112	7.16417	0.451377	10.3671		0.17	-0.00371603	-0.0116005	-0.426548				0.168	15.7007	0.084	16.5701	0.168	19.5491	0.168	12.7523	0.168	8.60793	0.042	12.386	0.084	12.2672	0.084	12.4413	0.105528	15.2387
	0.172	-0.00427196	-0.00544987	-0.0529479				0.113333	5.79383	0.113333	8.26887	0.113333	0.390593	0.113333	13.8728	0.113333	6.68507	0.17	5.53579	0.113333	7.75625	0.45675	10.3743		0.172	-0.000821697	-0.00429916	1.05045				0.17	24.3279	0.085	31.0408	0.17	24.2975	0.17	20.1813	0.17	12.9837	0.0425	12.0416	0.085	11.6516	0.085	17.7066	0.106784	15.2888
	0.174	-0.00134668	-0.00234852	-1.22331				0.114667	4.22732	0.114667	8.46475	0.114667	11.9892	0.114667	11.5895	0.114667	4.3261	0.172	7.6406	0.114667	5.79964	0.462124	10.3812		0.174	-0.00242283	-0.00979996	0.383974				0.172	27.5959	0.086	18.5749	0.172	17.3436	0.172	16.5733	0.172	17.3647	0.043	13.5153	0.086	11.9325	0.086	17.0935	0.10804	15.3375
	0.176	0.00210691	-0.00355015	-2.34983				0.116	4.42037	0.116	3.52442	0.116	14.2764	0.116	6.78173	0.116	3.61517	0.174	6.55337	0.116	6.06617	0.467497	10.3877		0.176	-0.00402397	-0.00550079	-0.282498				0.174	20.6801	0.087	6.32571	0.174	14.2601	0.174	11.4737	0.174	10.0377	0.0435	14.8035	0.087	12.5391	0.087	12.0722	0.109296	15.3849
	0.178	0.002738	-0.00474796	-1.60427				0.117333	6.16486	0.117333	-1.143	0.117333	13.5542	0.117333	2.90629	0.117333	5.06233	0.176	4.86116	0.117333	5.45338	0.472871	10.3939		0.178	0.00312473	0.0042	0.413373				0.176	13.1055	0.088	17.9374	0.176	26.4221	0.176	15.4974	0.176	2.1014	0.044	17.2548	0.088	17.3526	0.088	13.8561	0.110553	15.4309
	0.18	0.0023002	0.00375118	0.204972				0.118667	7.35407	0.118667	0.0188341	0.118667	4.38872	0.118667	3.74556	0.118667	7.10227	0.178	3.54248	0.118667	6.35498	0.478245	10.3997		0.18	-0.00407801	-0.00909998	0.150689				0.178	12.5713	0.089	20.2596	0.178	33.2619	0.178	22.1654	0.178	5.45176	0.0445	17.2548	0.089	20.8905	0.089	17.3801	0.111809	15.4757
	0.182	-0.000255658	-0.00355015	1.28605				0.12	7.84466	0.12	2.1856	0.12	4.67933	0.12	4.84693	0.12	6.95629	0.18	4.37934	0.12	5.24444	0.483618	10.4054		0.182	-0.0112807	-0.00370026	-0.111995				0.18	13.0849	0.09	10.9856	0.18	22.1324	0.18	16.902	0.18	17.3107	0.045	11.457	0.09	17.875	0.09	16.3711	0.113065	15.5192
	0.184	-0.00368978	0.00124874	0.857292				0.121333	6.03836	0.121333	6.14273	0.121333	8.88754	0.121333	9.54397	0.121333	6.06143	0.182	5.0811	0.121333	6.49316	0.488992	10.4107		0.184	-0.0158304	0.00119971	-0.734923				0.182	14.4331	0.091	8.49093	0.182	9.88491	0.182	5.24831	0.182	14.0501	0.0455	11.457	0.091	13.1775	0.091	11.1884	0.114322	15.5616
	0.186	-0.00368978	-0.00295124	0.561972				0.122667	3.91624	0.122667	9.42739	0.122667	7.87195	0.122667	8.20796	0.122667	5.0469	0.184	4.2078	0.122667	7.0972	0.494365	10.4158		0.186	-0.0125909	-0.00130081	0.206499				0.184	15.6261	0.092	15.354	0.184	14.5252	0.184	9.96311	0.184	5.27873	0.046	10.79	0.092	8.63474	0.092	10.4351	0.115578	15.6027
	0.188	-0.000519588	-0.00054798	-0.422308				0.124	3.73221	0.124	9.03374	0.124	8.92669	0.124	9.71206	0.124	2.98368	0.186	4.79583	0.124	6.66673	0.499739	10.4206		0.188	-0.00935148	-0.0151997	1.28861				0.186	22.4544	0.093	26.7031	0.186	21.8816	0.186	21.7534	0.186	10.3569	0.0465	10.79	0.093	11.0238	0.093	16.2739	0.116834	15.6427
	0.19	0.00294644	-0.00174961	-1.62531				0.125333	4.58999	0.125333	5.1059	0.125333	11.5424	0.125333	8.72173	0.125333	2.07769	0.188	6.02759	0.125333	5.8844	0.505112	10.4252		0.19	-0.00947042	-0.00909998	0.543907				0.188	22.635	0.094	19.1413	0.188	22.6175	0.188	19.9744	0.188	15.3666	0.047	12.7793	0.094	13.6582	0.094	17.9039	0.11809	15.6816
	0.192	0.00294644	5.093e-05	-2.13015				0.126667	5.20214	0.126667	2.06841	0.126667	13.3091	0.126667	5.14856	0.126667	2.91057	0.19	6.51063	0.126667	5.37441	0.510486	10.4296		0.192	-0.00454684	-0.0109997	-0.200801				0.19	15.4831	0.095	6.03366	0.19	17.4305	0.19	11.946	0.19	11.0518	0.0475	12.7793	0.095	16.1477	0.095	12.7409	0.119347	15.7195
	0.194	0.00294566	-0.0066515	-1.17955				0.128	6.95784	0.128	0.168408	0.128	12.6684	0.128	2.22256	0.128	5.02135	0.192	4.72362	0.128	5.53585	0.515859	10.4337		0.194	0.000376749	-0.00489999	-0.230134				0.192	7.60871	0.096	8.52129	0.192	19.1382	0.192	11.7098	0.192	2.14846	0.048	21.403	0.096	18.7176	0.096	11.2185	0.120603	15.7563
	0.196	-0.000396803	0.00064983	-0.122468				0.129333	9.48828	0.129333	2.34155	0.129333	10.9649	0.129333	4.94666	0.129333	6.90114	0.194	3.93678	0.129333	7.26921	0.521233	10.4377		0.196	0.00274701	-0.0128002	0.100424				0.194	11.3296	0.097	17.541	0.194	25.2611	0.194	19.8926	0.194	5.89402	0.0485	21.403	0.097	16.8422	0.097	16.5989	0.121859	15.792
	0.198	-0.00105966	-0.00414906	0.202132				0.130667	8.51325	0.130667	8.41702	0.130667	6.4589	0.130667	7.22469	0.130667	6.47888	0.196	4.50786	0.130667	8.31975	0.526606	10.4415		0.198	-0.00310467	0.00359917	0.430982				0.196	18.0256	0.098	14.4004	0.196	23.0182	0.196	15.3346	0.196	16.9502	0.049	17.1484	0.098	13.5373	0.098	19.1507	0.123116	15.8268
	0.2	0.000476847	-0.00234852	-0.540628				0.132	6.29477	0.132	13.105	0.132	7.06105	0.132	7.40078	0.132	5.88585	0.198	4.9562	0.132	7.82906	0.53198	10.4451		0.2	-0.00895636	0.00300024	-0.732477				0.198	15.5112	0.099	4.61451	0.198	12.3357	0.198	6.31511	0.198	18.5676	0.0495	17.1484	0.099	11.6436	0.099	14.1566	0.124372	15.8606
	0.202	0.00176767	-0.00234852	-1.51747				0.133333	4.7881	0.133333	11.9288	0.133333	11.1611	0.133333	6.56837	0.133333	4.04831	0.2	5.8494	0.133333	6.87891	0.537353	10.4485		0.202	-0.0112792	-0.00130081	0.168727				0.2	14.9003	0.1	9.69118	0.2	8.97483	0.2	8.98321	0.2	11.2674	0.05	14.2786	0.1	11.0816	0.1	10.6874	0.125628	15.8935
	0.204	0.00671653	0.004949	-2.21551				0.134667	5.12415	0.134667	10.2204	0.134667	15.0549	0.134667	10.3245	0.134667	3.89828	0.202	6.99693	0.134667	8.14567	0.542727	10.4517		0.204	-0.0110802	-0.00250055	1.06993						0.101	24.3335							0.0505	14.2786	0.101	12.1268	0.101	15.8817	0.126884	15.9255
	0.206	0.00671653	0.00064983	-2.26547				0.136	5.42863	0.136	6.01018	0.136	13.5347	0.136	8.06208	0.136	4.7772	0.204	6.03535	0.136	7.8666	0.548101	10.4548		0.206	-0.0108812	0.0053997	0.475354						0.102	21.5407							0.051	17.5888	0.102	11.7953	0.102	18.8344	0.128141	15.9565
	0.208	0.00631941	-0.00295124	-1.46959				0.137333	6.28112	0.137333	1.38482	0.137333	9.30367	0.137333	3.66905	0.137333	6.36528	0.206	4.58125	0.137333	6.247	0.553474	10.4578		0.208	-0.0121756	-0.0109997	-0.132406						0.103	4.68592							0.0515	17.5888	0.103	17.0732	0.103	14.6914	0.129397	15.9868
	0.21	-0.0012193	-0.00905094	-0.921308				0.138667	7.51731	0.138667	0.89759	0.138667	11.8753	0.138667	4.20892	0.138667	9.24012	0.208	4.45559	0.138667	6.23352	0.558848	10.4606		0.21	-0.00566376	-0.0133991	-0.740165						0.104	3.68421							0.052	17.0757	0.104	18.806	0.104	12.0506	0.130653	16.0161
	0.212	-0.00578002	-0.00544987	0.461852				0.14	8.62358	0.14	7.38892	0.14	7.01967	0.14	6.87656	0.14	10.8515	0.21	5.80274	0.14	9.12317	0.564221	10.4632		0.212	0.000848056	-0.0060997	0.360346						0.105	16.3257							0.0525	17.0757	0.105	17.625	0.105	15.2821	0.13191	16.0447
	0.214	-0.00578002	-0.00295124	0.810772				0.141333	7.64568	0.141333	12.6842	0.141333	7.6257	0.141333	11.2843	0.141333	9.93714	0.212	5.86686	0.141333	9.71419	0.569595	10.4658		0.214	-0.00241101	-0.00979996	-0.0976503						0.106	21.343							0.053	11.9213	0.106	10.3907	0.106	17.7291	0.133166	16.0725
	0.216	-0.00508045	-0.00604877	-0.520548				0.142667	5.08939	0.142667	15.0903	0.142667	11.1665	0.142667	10.1244	0.142667	8.09808	0.214	6.08932	0.142667	9.20557	0.574968	10.4682		0.216	-0.00379757	-0.00729944	-0.555647						0.107	12.7644							0.0535	11.9213	0.107	8.4033	0.107	14.3263	0.134422	16.0995
	0.218	0.00117588	-0.00174961	-2.01699				0.144	4.40925	0.144	14.9303	0.144	10.6623	0.144	10.5691	0.144	7.58044	0.216	7.53712	0.144	9.73111	0.580342	10.4705		0.218	-0.00518414	0.00300024	-0.185417						0.108	13.219							0.054	15.1448	0.108	10.8287	0.108	11.1513	0.135678	16.1257
	0.22	0.00317178	0.00304928	-0.930388				0.145333	5.49991	0.145333	11.0708	0.145333	11.1553	0.145333	8.41476	0.145333	8.91426	0.218	8.39623	0.145333	8.91241	0.585715	10.4726		0.22	-0.00090567	0.0006008	0.142817						0.109	21.6934							0.0545	15.1448	0.109	16.8784	0.109	15.0005	0.136935	16.1513
	0.222	0.00361665	-0.00174961	-0.443708				0.146667	7.41831	0.146667	6.18196	0.146667	16.8615	0.146667	7.92486	0.146667	9.59356	0.22	7.76487	0.146667	8.45479	0.591089	10.4747		0.222	-0.00654359	-0.00489999	0.471051						0.11	23.3625							0.055	18.1685	0.11	14.7389	0.11	18.8707	0.138191	16.1761
	0.224	0.000470092	0.00245037	0.383852				0.148	8.9736	0.148	3.1766	0.148	13.4425	0.148	5.70509	0.148	11.4336	0.222	5.66796	0.148	9.23009	0.596462	10.4767		0.224	-0.0121815	0.00239944	-1.23612						0.111	10.217							0.0555	18.1685	0.111	14.7134	0.111	15.4608	0.139447	16.2002
	0.226	-0.00385364	-0.00054798	1.79613				0.149333	9.77935	0.149333	4.87481	0.149333	7.15848	0.149333	5.28506	0.149333	13.1786	0.224	5.04585	0.149333	9.31207	0.601836	10.4786		0.226	-0.00913668	-0.00189972	-0.575064						0.112	3.06408							0.056	16.7159	0.112	17.9316	0.112	11.1225	0.140704	16.2237
	0.228	-0.0051093	0.00185146	2.82169				0.150667	9.85294	0.150667	9.08406	0.150667	5.94939	0.150667	9.98455	0.150667	12.9046	0.226	6.87901	0.150667	9.79692	0.607209	10.4804		0.228	-0.00791012	-0.0116005	0.0859924						0.113	11.0262							0.0565	16.7159	0.113	19.2797	0.113	13.992	0.14196	16.2465
	0.23	-0.00575614	0.004949	1.85877				0.152	8.98295	0.152	12.265	0.152	11.6761	0.152	15.4425	0.152	11.046	0.228	8.83153	0.152	10.7372	0.612583	10.4821		0.23	-0.00668356	-0.0151997	0.836652						0.114	23.3872							0.057	10.8492	0.114	9.64256	0.114	17.5022	0.143216	16.2687
	0.232	-0.00313293	-0.00295124	0.207132				0.153333	6.72179	0.153333	11.9219	0.153333	13.5268	0.153333	14.3707	0.153333	9.81949	0.23	9.06406	0.153333	10.902	0.617956	10.4837		0.232	-0.00957517	-0.0060997	0.382436						0.115	21.8497							0.0575	10.8492	0.115	6.16854	0.115	15.17	0.144472	16.2903
	0.234	-0.00228601	-0.00174961	-0.596028				0.154667	5.69428	0.154667	9.16251	0.154667	13.6513	0.154667	9.72215	0.154667	9.18269	0.232	8.05231	0.154667	9.45769	0.62333	10.4853		0.234	-0.0030705	-0.00979996	-0.0717799						0.116	12.5486							0.058	16.8897	0.116	14.987	0.116	12.033	0.145729	16.3113
	0.236	-0.00293285	-0.00474796	-0.665508				0.156	8.0145	0.156	4.29212	0.156	16.1863	0.156	7.01616	0.156	10.6632	0.234	8.43797	0.156	8.72746	0.628704	10.4867		0.236	0.00343416	-0.00979996	0.401801						0.117	17.5061							0.0585	16.8897	0.117	19.8665	0.117	14.6478	0.146985	16.3317
	0.238	-0.00352438	-0.00355015	0.353172				0.157333	10.6201	0.157333	2.59367	0.157333	10.7432	0.157333	9.79404	0.157333	12.3181	0.236	8.83427	0.157333	10.3024	0.634077	10.4881		0.238	0.00263336	0	-0.313912						0.118	21.9095							0.059	13.0808	0.118	16.9783	0.118	18.2451	0.148241	16.3515
	0.24	-0.00597305	-0.00174961	1.30841				0.158667	10.8298	0.158667	3.42518	0.158667	7.7421	0.158667	9.84402	0.158667	14.1453	0.238	7.61254	0.158667	9.7975	0.639451	10.4895		0.24	-0.0018145	-0.00370026	-1.02962						0.119	12.6051							0.0595	13.0808	0.119	14.0287	0.119	15.9284	0.149497	16.3708
	0.242	-0.00597305	-0.0011507	1.58549				0.16	10.6607	0.16	6.70227	0.16	5.8696	0.16	8.33083	0.16	14.3054	0.24	6.26367	0.16	9.54826	0.644824	10.4907		0.242	-0.00626237	-0.00429916	-1.77666						0.12	3.64575							0.06	7.08099	0.12	17.6379	0.12	10.7406	0.150754	16.3895
	0.244	-0.00586875	5.093e-05	1.20129				0.161333	10.0986	0.161333	10.8447	0.161333	5.50741	0.161333	13.5372	0.161333	13.4387	0.242	8.57359	0.161333	10.7577	0.650198	10.4919		0.244	-0.00465291	-0.00189972	-0.722986						0.121	12.1322							0.0605	7.08099	0.121	16.8256	0.121	12.1615	0.15201	16.4078
	0.246	-0.00281679	0.00064983	0.382292				0.162667	8.92432	0.162667	13.044	0.162667	8.47918	0.162667	16.0109	0.162667	11.7134	0.244	10.0723	0.162667	11.04	0.655571	10.4931		0.246	-0.0091976	-0.00370026	0.330684						0.122	26.3671							0.061	11.9412	0.122	11.293	0.122	17.1428	0.153266	16.4255
	0.248	0.00113272	-0.00054798	-0.923188				0.164	6.89119	0.164	9.15684	0.164	10.2994	0.164	14.4573	0.164	9.77775	0.246	10.7336	0.164	9.75244	0.660945	10.4942		0.248	-0.0137423	-0.0158005	-0.114227						0.123	20.7617							0.0615	11.9412	0.123	10.1148	0.123	17.3085	0.154523	16.4427
	0.25	0.00155634	-0.00234852	-1.91363				0.165333	7.75546	0.165333	4.35946	0.165333	11.2823	0.165333	10.1785	0.165333	10.8601	0.248	8.88162	0.165333	8.69058	0.666318	10.4952		0.25	-0.0123254	-0.0104008	0.000497051						0.124	10.4357							0.062	18.0514	0.124	16.5119	0.124	13.8792	0.155779	16.4595
	0.252	0.00155634	-0.00234852	-0.579108				0.166667	9.70961	0.166667	1.91316	0.166667	8.59005	0.166667	7.8012	0.166667	13.1996	0.25	7.94574	0.166667	8.78116	0.671692	10.4962		0.252	-0.00638279	-0.00790024	0.115221						0.125	10.7928							0.0625	18.0514	0.125	18.6157	0.125	12.9231	0.157035	16.4758
	0.254	-0.00304263	-0.00174961	1.07589				0.168	11.2416	0.168	3.01379	0.168	6.3059	0.168	9.99184	0.168	14.3874	0.252	8.43901	0.168	9.44493	0.677065	10.4971		0.254	-0.000440127	-0.0109997	0.330307						0.126	20.2051							0.063	16.2518	0.126	21.1757	0.126	17.0037	0.158291	16.4916
	0.256	-0.00556864	0.00064983	1.97481				0.169333	11.015	0.169333	5.92299	0.169333	6.8828	0.169333	10.1912	0.169333	14.6414	0.254	8.62386	0.169333	9.6153	0.682439	10.498		0.256	-0.0040029	-0.0104008	-0.1862						0.127	12.8026							0.0635	16.2518	0.127	15.0636	0.127	17.431	0.159548	16.507
	0.258	-0.00590883	0.00185146	1.73389				0.170667	9.56187	0.170667	9.61736	0.170667	5.32198	0.170667	11.3661	0.170667	13.933	0.256	7.92006	0.170667	10.2722	0.687812	10.4989		0.258	-0.00568037	0.00180054	-0.702708						0.128	6.92773							0.064	12.9759	0.128	14.738	0.128	13.8206	0.160804	16.522
	0.26	-0.00542429	5.093e-05	1.45385				0.172	7.5491	0.172	13.0348	0.172	6.83469	0.172	12.8179	0.172	12.5504	0.258	9.14229	0.172	10.2548	0.693186	10.4997		0.26	-0.00735783	0.0042	0.541056						0.129	9.76881							0.0645	12.9759	0.129	14.5462	0.129	12.2365	0.16206	16.5365
	0.262	-0.00465904	-0.00174961	0.621092				0.173333	6.84455	0.173333	11.6594	0.173333	12.1338	0.173333	17.4769	0.173333	8.8882	0.26	11.4425	0.173333	10.3407	0.698559	10.5005		0.262	-0.00820901	-0.00790024	0.572893						0.13	22.3258							0.065	11.5248	0.13	11.8681	0.13	16.3279	0.163317	16.5507
	0.264	0.00170141	0.00555172	-0.646868				0.174667	7.54393	0.174667	6.61556	0.174667	15.2699	0.174667	15.6522	0.174667	7.37096	0.262	10.9568	0.174667	9.86328	0.703933	10.5012		0.264	-0.00889903	0.0006008	0.60473						0.131	24.0699							0.0655	11.5248	0.131	10.5697	0.131	17.6631	0.164573	16.5644
	0.266	0.0027189	0.004949	-0.671948				0.176	7.93993	0.176	2.53035	0.176	12.7292	0.176	8.75793	0.176	8.19827	0.264	8.54898	0.176	8.53928	0.709307	10.5019		0.266	-0.00958904	-0.00130081	-0.939947						0.132	8.4378							0.066	18.3968	0.132	18.3196	0.132	14.7816	0.165829	16.5778
	0.268	0.0027189	0.00124874	0.861932				0.177333	10.1272	0.177333	1.53959	0.177333	10.0037	0.177333	5.47312	0.177333	9.75118	0.266	6.38742	0.177333	7.92406	0.71468	10.5026		0.268	-0.00424007	-0.0116005	-0.469557						0.133	4.56069							0.0665	18.3968	0.133	23.5057	0.133	12.4425	0.167085	16.5908
	0.27	-0.00604069	5.093e-05	2.48333				0.178667	12.5841	0.178667	3.69124	0.178667	10.1322	0.178667	10.168	0.178667	10.7052	0.268	6.48151	0.178667	9.43046	0.720054	10.5032		0.27	-0.00425362	-0.0116005	0.000834349						0.134	14.2786							0.067	14.1156	0.134	18.3747	0.134	15.0177	0.168342	16.6035
	0.272	-0.0106053	-0.00544987	2.53681				0.18	11.8514	0.18	9.01884	0.18	6.08072	0.18	14.6821	0.18	9.86149	0.27	8.94074	0.18	11.1092	0.725427	10.5038		0.272	-0.00426717	-0.0104008	-0.147866						0.135	18.43							0.0675	12.2952	0.135	12.7672	0.135	16.9536	0.169598	16.6158
	0.274	-0.0106053	-0.00355015	1.94453				0.181333	8.88274	0.181333	12.2248	0.181333	8.2945	0.181333	12.8368	0.181333	7.96652	0.272	8.83493	0.181333	9.59832	0.730801	10.5044		0.274	-0.0067999	-0.00309946	0.152232						0.136	14.2659							0.068	11.5765	0.136	15.287	0.136	14.4835	0.170854	16.6278
	0.276	-0.00764214	0.00064983	0.742332				0.182667	8.14519	0.182667	13.1367	0.182667	13.9163	0.182667	11.7728	0.182667	6.13733	0.274	9.01206	0.182667	9.49729	0.736174	10.5049		0.276	-0.00249113	-0.0109997	0.452331						0.137	19.2513							0.0685	11.5765	0.137	14.5412	0.137	11.9469	0.172111	16.6394
	0.278	-0.00313775	-0.00544987	-0.373468				0.184	8.92817	0.184	12.6353	0.184	16.1043	0.184	13.9266	0.184	5.21261	0.276	9.63393	0.184	10.9238	0.741548	10.5054		0.278	0.00181764	0.00600053	1.75142						0.138	29.5339							0.069	14.9458	0.138	11.9092	0.138	14.541	0.173367	16.6507
	0.28	0.00135318	0.00245037	-0.785508				0.185333	8.9087	0.185333	7.78116	0.185333	12.2127	0.185333	8.44822	0.185333	5.41198	0.278	8.17119	0.185333	9.33087	0.746921	10.5059		0.28	-0.00401895	-0.00370026	0.328778						0.139	26.698							0.0695	14.9458	0.139	14.7215	0.139	18.0735	0.174623	16.6617
	0.282	0.000548607	0.00375118	-0.318668				0.186667	9.35838	0.186667	2.39306	0.186667	9.66884	0.186667	3.19746	0.186667	7.2141	0.28	5.58584	0.186667	6.87514	0.752295	10.5064		0.282	-0.00616626	0.0048008	-1.09386						0.14	14.6766							0.07	19.5573	0.14	21.9786	0.14	16.8196	0.175879	16.6724
	0.284	0.000614857	5.093e-05	0.994892				0.188	10.9818	0.188	3.39516	0.188	6.18293	0.188	6.1823	0.188	10.3746	0.282	6.1658	0.188	8.12053	0.757668	10.5068		0.284	-0.00831356	-0.00250055	-0.844495						0.141	8.08745							0.0705	19.5573	0.141	23.0379	0.141	13.2287	0.177136	16.6828
	0.286	-0.00386239	0.00615063	2.48669				0.189333	11.5113	0.189333	7.3393	0.189333	8.01419	0.189333	12.0487	0.189333	11.5551	0.284	7.16329	0.189333	9.72746	0.763042	10.5073		0.286	-0.00652637	0.0006008	-0.25876						0.142	14.8557							0.071	14.3899	0.142	15.8142	0.142	13.1423	0.178392	16.6929
	0.288	-0.00689953	-0.0011507	2.17993				0.190667	10.0309	0.190667	9.80427	0.190667	9.49955	0.190667	14.9391	0.190667	9.88148	0.286	8.19218	0.190667	10.534	0.768415	10.5077		0.288	-0.0096086	-0.00489999	0.326975						0.143	22.8188							0.0715	10.2474	0.143	9.81812	0.143	15.2145	0.179648	16.7027
	0.29	-0.00683328	-0.00784931	0.578852				0.192	7.72686	0.192	10.8021	0.192	11.6542	0.192	11.6862	0.192	8.48314	0.288	8.49066	0.192	9.63957	0.773789	10.5081		0.29	-0.0126908	-0.00729944	-0.340902						0.144	21.6278							0.072	10.2474	0.144	13.2698	0.144	15.7892	0.180905	16.7123
	0.292	-0.00718354	0.00245037	-0.360388				0.193333	7.64656	0.193333	11.6168	0.193333	11.0907	0.193333	10.1478	0.193333	7.796	0.29	8.6045	0.193333	9.77227	0.779162	10.5084		0.292	-0.00551323	-0.00189972	0.92961						0.145	18.5556							0.0725	15.4541	0.145	17.1877	0.145	13.2583	0.182161	16.7216
	0.294	-0.000870678	-0.00474796	-0.0628279				0.194667	9.03542	0.194667	7.72942	0.194667	17.6059	0.194667	10.436	0.194667	7.44306	0.292	9.21675	0.194667	9.14692	0.784536	10.5088		0.294	-0.00488847	-0.00309946	2.20012						0.146	20.3865							0.073	15.4541	0.146	15.3035	0.146	13.7214	0.183417	16.7306
	0.296	-0.000870678	0.00375118	0.248972				0.196	10.8632	0.196	2.62392	0.196	14.5526	0.196	8.39097	0.196	8.45759	0.294	8.58312	0.196	9.58832	0.78991	10.5091		0.296	-0.00426371	-0.00729944	1.89458						0.147	21.1448							0.0735	18.4535	0.147	13.7174	0.147	17.6129	0.184673	16.7394
	0.298	-0.00619059	-0.00174961	1.53373				0.197333	11.2015	0.197333	1.37607	0.197333	8.49517	0.197333	4.70091	0.197333	9.95636	0.296	5.53062	0.197333	8.35749	0.795283	10.5094		0.298	-0.00850713	0.00119971	0.681663						0.148	12.1555							0.074	19.1576	0.148	16.2086	0.148	16.9731	0.18593	16.7479
	0.3	-0.00742231	0.00064983	3.23257				0.198667	11.1788	0.198667	6.55837	0.198667	2.2628	0.198667	4.87203	0.198667	11.7231	0.298	6.29994	0.198667	8.56548	0.800657	10.5097		0.3	-0.00960188	-0.0060997	-0.531251						0.149	1.61991							0.0745	19.0775	0.149	20.1011	0.149	13.9384	0.187186	16.7562
	0.302	-0.00742231	0.00795116	3.72781				0.2	10.6746	0.2	10.6941	0.2	4.96353	0.2	12.2226	0.2	11.1703	0.3	8.2854	0.2	9.40488	0.80603	10.51		0.302	-0.0106966	0.00239944	0.447404						0.15	10.1797							0.075	17.3513	0.15	17.3158	0.15	14.5848	0.188442	16.7643
	0.304	-0.00553431	0.00304928	1.78945				0.201333	9.11726	0.201333	12.7413	0.201333	11.2594	0.201333	17.854	0.201333	9.01976	0.302	9.95647	0.201333	10.7392	0.811404	10.5103		0.304	-0.0176225	-0.00189972	0.24661						0.151	23.6568							0.0755	12.7264	0.151	7.36336	0.151	17.1679	0.189698	16.7721
	0.306	-0.00187028	-0.00054798	-0.228988				0.202667	6.72333	0.202667	11.9538	0.202667	7.96249	0.202667	14.3449	0.202667	7.26242	0.304	8.45862	0.202667	10.3088	0.816777	10.5105		0.306	-0.0144958	-0.00429916	0.0458159						0.152	23.7853							0.076	12.7264	0.152	10.423	0.152	17.6493	0.190955	16.7798
	0.308	0.000296302	-0.00174961	-0.996388				0.204	7.12175	0.204	7.85961	0.204	9.9233	0.204	9.47403	0.204	6.78678	0.306	8.3774	0.204	7.84093	0.822151	10.5108		0.308	-0.011369	-0.0133991	-0.228785						0.153	14.3778							0.0765	19.2562	0.153	17.1619	0.153	15.1448	0.192211	16.7872
	0.31	0.000296302	-0.00474796	-1.24315				0.205333	10.2823	0.205333	1.54904	0.205333	11.2332	0.205333	8.51514	0.205333	8.21193	0.308	9.18421	0.205333	7.69633	0.827524	10.511		0.31	-0.0042907	-0.00429916	0.262682						0.154	19.1657							0.077	19.2562	0.154	18.1441	0.154	13.7221	0.193467	16.7944
	0.312	6.68316e-05	-0.00234852	-0.564388				0.206667	12.1705	0.206667	-1.20821	0.206667	10.896	0.206667	6.84533	0.206667	9.72335	0.31	7.65183	0.206667	7.75285	0.832898	10.5112		0.312	-0.00547222	-0.00790024	0.754149						0.155	23.7611							0.0775	20.8989	0.155	20.1895	0.155	17.1353	0.194724	16.8014
	0.314	-0.0051008	-0.00784931	0.565332				0.208	11.7042	0.208	0.263394	0.208	4.97548	0.208	6.18021	0.208	10.8889	0.312	6.55241	0.208	7.98655	0.838271	10.5114		0.314	-0.00665374	-0.00370026	-0.429465						0.156	8.90855							0.078	20.8989	0.156	21.8475	0.156	19.2237	0.19598	16.8082
	0.316	-0.00867306	-0.00544987	1.54201				0.209333	10.8828	0.209333	5.60093	0.209333	5.11459	0.209333	6.93035	0.209333	11.675	0.314	7.42071	0.209333	8.0129	0.843645	10.5117		0.316	-0.00513208	-0.00429916	0.129943						0.157	3.4196							0.0785	17.7129	0.157	19.9116	0.157	15.92	0.197236	16.8149
	0.318	-0.00867306	-0.00355015	0.921332				0.210667	9.95986	0.210667	12.2737	0.210667	4.92348	0.210667	13.9214	0.210667	10.2182	0.316	9.99082	0.210667	10.2976	0.849018	10.5118		0.318	-0.00852679	0.0042	0.689351						0.158	15.8084							0.079	17.7129	0.158	13.4827	0.158	13.8487	0.198492	16.8213
	0.32	-0.00374495	-0.0011507	-0.224068				0.212	8.17587	0.212	13.325	0.212	8.47888	0.212	15.8349	0.212	8.73184	0.318	10.9239	0.212	10.1982	0.854392	10.512		0.32	-0.0119215	-0.00429916	1.32444						0.159	28.2227							0.0795	10.6462	0.159	12.1563	0.159	14.1644	0.199749	16.8276
	0.322	0.000271177	-0.00604877	-1.71139				0.213333	7.45208	0.213333	8.12709	0.213333	11.8037	0.213333	9.89298	0.213333	6.86572	0.32	8.71483	0.213333	8.16335	0.859765	10.5122		0.322	-0.0200508	0	0.527755						0.16	26.2771							0.08	10.6462	0.16	16.442	0.16	16.7293	0.201005	16.8337
	0.324	0.00130494	0.00435009	-1.56175				0.214667	8.74854	0.214667	3.93202	0.214667	14.9957	0.214667	6.32745	0.214667	7.74034	0.322	8.08919	0.214667	7.71041	0.865139	10.5124		0.324	-0.0145157	0.00359917	-0.268927						0.161	9.38724							0.0805	13.9191	0.161	23.1831	0.161	15.8786	0.202261	16.8396
	0.326	0.00130494	-0.00054798	-0.590268				0.216	11.4486	0.216	0.337352	0.216	9.78419	0.216	7.54255	0.216	10.0087	0.324	8.47275	0.216	8.86659	0.870513	10.5125		0.326	-0.0089807	0.0006008	0.156258						0.162	5.72178							0.081	13.9191	0.162	24.8257	0.162	12.4268
	0.328	0.000641052	0.00185146	0.595612				0.217333	13.0229	0.217333	-1.36819	0.217333	5.06409	0.217333	10.8467	0.217333	10.9906	0.326	8.4312	0.217333	8.65526	0.875886	10.5127		0.328	-0.0103662	-0.0139999	-0.356451						0.163	15.0721							0.0815	16.2179	0.163	22.2249	0.163	13.9493
	0.33	-0.00397226	-0.0066515	1.01421				0.218667	11.9858	0.218667	2.63172	0.218667	6.08371	0.218667	9.94403	0.218667	11.1495	0.328	7.618	0.218667	8.15504	0.88126	10.5128		0.33	-0.015046	-0.0116005	-0.86916						0.164	18.492							0.082	16.2179	0.164	20.4242	0.164	17.2071
	0.332	-0.00702572	-0.00234852	1.26625				0.22	9.57299	0.22	10.6124	0.22	5.13312	0.22	10.0978	0.22	10.5954	0.33	7.59953	0.22	9.39246	0.886633	10.513		0.332	-0.0114347	-0.00729944	-0.605396						0.165	7.8387							0.0825	12.4676	0.165	21.4294	0.165	16.5141
	0.334	-0.00702572	-0.00544987	0.297012				0.221333	8.23121	0.221333	16.1496	0.221333	8.52146	0.221333	12.4967	0.221333	8.78143	0.332	10.8416	0.221333	10.1584	0.892007	10.5131		0.334	-0.00968955	-0.00550079	0.85454						0.166	9.60545							0.083	12.4676	0.166	16.1186	0.166	12.6774
	0.336	-0.00206876	-0.00234852	-1.21223				0.222667	7.65349	0.222667	15.4329	0.222667	13.9096	0.222667	13.994	0.222667	6.97425	0.334	11.6062	0.222667	10.5152	0.89738	10.5132		0.336	-0.00794445	-0.00550079	2.31448						0.167	21.4026							0.0835	13.1406	0.167	13.7055	0.167	14.2111
	0.338	0.0029949	0.00064983	-2.14019				0.224	7.26112	0.224	11.0712	0.224	12.7688	0.224	7.11264	0.224	6.78248	0.336	9.92907	0.224	9.22742	0.902754	10.5133		0.338	-0.011687	0.0048008	0.891407						0.168	24.0061							0.084	13.1406	0.168	19.0116	0.168	18.7493
	0.34	0.0029949	-0.00054798	-1.00935				0.225333	8.65658	0.225333	7.82535	0.225333	10.186	0.225333	1.85063	0.225333	8.34501	0.338	6.84933	0.225333	7.88928	0.908127	10.5134		0.34	-0.0105237	-0.0060997	0.544824						0.169	12.1208							0.0845	18.0831	0.169	25.8721	0.169	17.0992
	0.342	0.00103124	5.093e-05	0.376692				0.226667	11.4979	0.226667	6.92084	0.226667	5.99406	0.226667	5.59974	0.226667	9.20951	0.34	7.42327	0.226667	8.68279	0.913501	10.5135		0.342	-0.00936033	-0.00250055	0.198241						0.17	3.05838							0.085	18.0831	0.17	23.7957	0.17	12.9923
	0.344	-0.00144138	0.00304928	1.11905				0.228	13.114	0.228	7.01701	0.228	3.92388	0.228	9.22612	0.228	9.45492	0.342	8.76751	0.228	8.96122	0.918874	10.5136		0.344	-0.0120342	0.0006008	0.731204						0.171	9.90612							0.0855	12.8625	0.171	19.8251	0.171	13.0339
	0.346	-0.00299769	-0.00054798	0.997892				0.229333	11.1835	0.229333	11.0179	0.229333	6.16843	0.229333	8.88166	0.229333	8.37461	0.344	8.23055	0.229333	8.6763	0.924248	10.5137		0.346	-0.0130753	-0.0146008	-0.0860861						0.172	16.7447							0.086	12.8625	0.172	18.5279	0.172	17.5379
	0.348	-0.00368292	-0.00474796	0.375692				0.230667	9.03179	0.230667	15.7311	0.230667	5.02778	0.230667	5.96727	0.230667	6.94516	0.346	7.98312	0.230667	8.76875	0.929621	10.5138		0.348	-0.0141163	-0.00729944	-0.903376						0.173	13.1067							0.0865	11.0251	0.173	19.1963	0.173	17.8939
	0.35	-0.00368292	-0.0072504	-1.10603				0.232	8.06643	0.232	16.1094	0.232	11.3117	0.232	9.10109	0.232	6.17174	0.348	9.42799	0.232	8.89529	0.934995	10.5139		0.35	-0.00848743	-0.0207005	0.647903						0.174	10.1136							0.087	11.0251	0.174	16.7944	0.174	12.8376
	0.352	0.00258582	-0.00054798	-2.14039				0.233333	8.50291	0.233333	11.0415	0.233333	11.4009	0.233333	9.72547	0.233333	5.35278	0.35	9.76261	0.233333	9.18686	0.940369	10.514		0.352	-0.00336551	-0.00979996	0.329119						0.175	18.0949							0.0875	16.608	0.175	14.2891	0.175	13.2286
	0.354	0.00461556	5.093e-05	-1.98675				0.234667	8.72852	0.234667	4.86678	0.234667	12.0198	0.234667	2.12738	0.234667	6.36579	0.352	7.80182	0.234667	6.69787	0.945742	10.5141		0.354	0.00175641	-0.0109997	0.0103352						0.176	21.8714							0.088	16.608	0.176	22.4371	0.176	17.9005
	0.356	0.00461556	-0.00234852	-0.895428				0.236	9.9229	0.236	2.86115	0.236	10.3841	0.236	-0.421131	0.236	8.43507	0.354	6.62475	0.236	6.56356	0.951116	10.5142		0.356	-0.000412783	-0.00979996	-0.986372						0.177	10.7108							0.0885	21.502	0.177	25.0499	0.177	19.8738
	0.358	0.000455817	-0.00054798	0.691012				0.237333	11.2145	0.237333	4.00527	0.237333	9.63956	0.237333	5.74879	0.237333	10.9744	0.356	7.38749	0.237333	8.46542	0.956489	10.5142		0.358	-0.0012222	0	-0.0435112						0.178	9.54231							0.089	21.502	0.178	21.5878	0.178	15.0376
	0.36	-0.00181679	0.00674953	1.76777				0.238667	11.7345	0.238667	7.79369	0.238667	7.42414	0.238667	8.97331	0.238667	11.0607	0.358	8.44516	0.238667	9.84035	0.961863	10.5143		0.36	-0.00203161	-0.00250055	0.899349						0.179	11.0996							0.0895	15.6641	0.179	14.8105	0.179	12.3564
	0.362	-0.00181679	0.00064983	1.34485				0.24	8.98416	0.24	11.8276	0.24	6.56872	0.24	6.58841	0.24	10.0502	0.36	8.69256	0.24	8.97491	0.967236	10.5144		0.362	-0.00814722	-0.00370026	0.00778052						0.18	23.4862							0.09	15.6641	0.18	17.152	0.18	17.1026
	0.364	0.000243647	0.00734844	0.491132				0.241333	5.98314	0.241333	14.961	0.241333	9.13811	0.241333	3.74512	0.241333	9.29755	0.362	8.98172	0.241333	8.11112	0.97261	10.5144		0.364	-0.00963249	-0.00670053	0.505755						0.181	18.779							0.0905	13.9042	0.181	16.3474	0.181	18.8886
	0.366	-0.00103899	0.00124874	0.109972				0.242667	5.9102	0.242667	12.0327	0.242667	12.7552	0.242667	5.26321	0.242667	9.15182	0.364	9.37924	0.242667	8.29921	0.977983	10.5145		0.366	-0.0111178	-0.00429916	1.00373						0.182	14.2133							0.091	13.9042	0.182	15.807	0.182	14.6683
	0.368	-0.00103899	-0.00355015	-0.165828				0.244	7.60949	0.244	5.5213	0.244	10.4902	0.244	5.48206	0.244	9.59331	0.366	8.22228	0.244	8.19227	0.983357	10.5145		0.368	-0.00828841	-0.0116005	2.5008						0.183	15.5279							0.0915	16.6485	0.183	18.293	0.183	12.5684
	0.37	-0.00247878	-0.0066515	-0.532988				0.245333	8.45	0.245333	-0.00904525	0.245333	8.74395	0.245333	2.03126	0.245333	10.5724	0.368	7.44739	0.245333	6.30696	0.98873	10.5146		0.37	-0.00759421	-0.0104008	1.39356						0.184	24.8879							0.092	16.6485	0.184	20.5848	0.184	16.7163
	0.372	-0.00370319	5.093e-05	0.530412				0.246667	9.07777	0.246667	0.55734	0.246667	6.14871	0.246667	1.16135	0.246667	12.8378	0.37	6.38685	0.246667	6.47564	0.994104	10.5146		0.372	-0.00690002	-0.00250055	0.286314						0.185	21.2854							0.0925	19.8778	0.185	24.3526	0.185	20.2958
	0.374	-0.00742302	-0.00414906	2.00981				0.248	9.94017	0.248	4.1898	0.248	10.4304	0.248	3.96613	0.248	15.1487	0.372	7.93078	0.248	7.8787	0.999477	10.5147		0.374	-0.000683446	-0.00979996	0.383046						0.186	10.5166							0.093	19.8778	0.186	19.1039	0.186	16.3811
	0.376	-0.00902668	-0.00234852	1.99449				0.249333	9.40623	0.249333	9.61902	0.249333	8.81806	0.249333	10.1493	0.249333	14.0595	0.374	10.1428	0.249333	10.7329	1.00485	10.5147		0.376	-0.00386097	-0.0104008	1.63863						0.187	13.9952							0.0935	12.8647	0.187	12.6976	0.187	11.8062
	0.378	-0.00902668	-0.00414906	0.894452				0.250667	6.83542	0.250667	12.3267	0.250667	9.65704	0.250667	10.8087	0.250667	12.1775	0.376	10.0216	0.250667	10.1933				0.378	-0.00703849	-0.00130081	1.48049						0.188	31.1586							0.094	12.8647	0.188	12.2195	0.188	15.9082
	0.38	-0.00438415	0.004949	0.446172				0.252	4.16781	0.252	11.3555	0.252	9.27692	0.252	4.67842	0.252	10.7485	0.378	8.75256	0.252	8.12145				0.38	-0.0103903	-0.00370026	0.925522						0.189	31.3332							0.0945	14.0205	0.189	16.9754	0.189	20.3523
	0.382	-0.000604293	5.093e-05	0.273092				0.253333	5.0917	0.253333	6.37477	0.253333	11.2854	0.253333	4.20142	0.253333	10.3809	0.38	9.6386	0.253333	7.06514				0.382	-0.00790976	-0.00670053	0.370557						0.19	21.8459							0.095	14.0205	0.19	17.7032	0.19	16.8038
	0.384	-0.000604293	0.00185146	0.504652				0.254667	7.46979	0.254667	1.53723	0.254667	13.5259	0.254667	4.7462	0.254667	11.0357	0.382	8.65712	0.254667	7.21485				0.384	-0.00542919	-0.00550079	1.35809						0.191	18.5166							0.0955	16.1018	0.191	18.7629	0.191	13.4224
	0.386	-0.00132876	0.00245037	1.01661				0.256	8.2861	0.256	-0.906712	0.256	4.89061	0.256	4.34211	0.256	13.0791	0.384	7.06721	0.256	7.66531				0.386	-0.0108164	-0.00370026	0.461238						0.192	26.6162							0.096	16.1018	0.192	21.2419	0.192	16.0319
	0.388	-0.00406849	0.00124874	1.94241				0.257333	7.23274	0.257333	2.21396	0.257333	4.12948	0.257333	3.35228	0.257333	14.6245	0.386	6.52522	0.257333	6.46281				0.388	-0.0103911	-0.0128002	-0.435614						0.193	24.1193							0.0965	16.3519	0.193	19.6409	0.193	20.0599
	0.39	-0.00626205	-0.00474796	2.16741				0.258667	7.50861	0.258667	7.92766	0.258667	6.03276	0.258667	8.44837	0.258667	15.4966	0.388	9.36254	0.258667	8.70214				0.39	-0.00996577	-0.0128002	-0.202216						0.194	20.8576							0.097	16.3519	0.194	13.5766	0.194	16.6567
	0.392	-0.00626205	5.093e-05	1.51353				0.26	6.48265	0.26	12.523	0.26	10.07	0.26	14.5541	0.26	14.0241	0.39	11.5295	0.26	10.7233				0.392	-0.00468678	-0.00979996	0.820325						0.195	20.8412							0.0975	11.4094	0.195	9.8355	0.195	11.9067
	0.394	-0.00362185	-0.0011507	0.022452				0.261333	4.75268	0.261333	12.2066	0.261333	12.4237	0.261333	11.6684	0.261333	10.9168	0.392	10.647	0.261333	9.9229				0.394	-0.00751895	-0.00370026	1.84287						0.196	31.775							0.098	11.4094	0.196	12.7738	0.196	14.289
	0.396	-0.00235223	-0.00174961	-0.616228				0.262667	4.20014	0.262667	9.78773	0.262667	13.499	0.262667	5.22867	0.262667	9.7909	0.394	9.70847	0.262667	8.28622				0.396	-0.0103511	-0.00489999	1.00488						0.197	35.3002							0.0985	14.2421	0.197	17.7213	0.197	20.7958
	0.398	-0.00235223	-0.00355015	-0.021548				0.264	6.25286	0.264	6.77647	0.264	13.1223	0.264	2.70489	0.264	10.959	0.396	8.65419	0.264	8.03845				0.398	-0.0057445	-0.00130081	1.11509						0.198	27.95							0.099	14.2421	0.198	16.2648	0.198	18.6313
	0.4	-0.00418779	0.00124874	1.54009				0.265333	8.84743	0.265333	5.17064	0.265333	9.16859	0.265333	6.72318	0.265333	13.0807	0.398	8.83087	0.265333	9.38885				0.4	-0.00440892	0.021801	1.2253						0.199	21.4753							0.0995	16.595	0.199	15.4301	0.199	12.7427
	0.402	-0.00565705	5.093e-05	2.42197				0.266667	9.52657	0.266667	5.49861	0.266667	10.2668	0.266667	9.97496	0.266667	14.0894	0.4	8.36456	0.266667	9.65162				0.402	-0.00307333	-0.00429916	0.685182						0.2	24.644							0.1	16.595	0.2	19.6957	0.2	14.6664
	0.404	-0.0071218	0.00245037	2.21321				0.268	7.91738	0.268	10.3893	0.268	5.66594	0.268	7.36725	0.268	15.2352	0.402	7.87612	0.268	10.2352				0.404	-0.00837646	-0.00370026	0.0303144														0.1005	15.1061
	0.406	-0.0071218	5.093e-05	1.97301				0.269333	6.49288	0.269333	14.7094	0.269333	6.93524	0.269333	10.6898	0.269333	15.4052	0.404	9.68108	0.269333	10.5926				0.406	-0.00753473	-0.00060083	-0.624554														0.101	15.1061
	0.408	-0.00320649	0.00124874	0.314812				0.270667	6.85632	0.270667	14.9424	0.270667	12.1144	0.270667	14.0803	0.270667	12.4112	0.406	10.6947	0.270667	11.0451				0.408	-0.00669301	-0.00790024	0.668273														0.1015	11.6015
	0.41	0.00208917	-0.00355015	-1.93475				0.272	6.42709	0.272	12.4966	0.272	14.9236	0.272	14.6861	0.272	10.3141	0.408	10.7068	0.272	11.2077				0.41	-0.0093819	-0.00309946	0.680675														0.102	11.6015
	0.412	0.00322078	-0.00474796	-2.67687				0.273333	6.83168	0.273333	9.4678	0.273333	14.8151	0.273333	6.59541	0.273333	9.95889	0.41	8.714	0.273333	9.55547				0.412	-0.00920547	-0.00979996	0.693077														0.1025	14.9592
	0.414	0.00322078	-0.00295124	-1.30099				0.274667	9.26609	0.274667	6.67108	0.274667	9.50329	0.274667	4.55194	0.274667	11.9958	0.412	7.96185	0.274667	9.46				0.414	-0.00902905	-0.00790024	0.115436														0.103	18.4895
	0.416	0.00102498	-0.00054798	-0.0863081				0.276	11.8965	0.276	6.58105	0.276	7.12829	0.276	6.25989	0.276	14.0456	0.414	8.33546	0.276	9.65727				0.416	-0.00343928	-0.00250055	0.694952														0.1035	18.4895
	0.418	-0.00113973	-0.0011507	0.734212				0.277333	11.2278	0.277333	9.66391	0.277333	6.15439	0.277333	12.2077	0.277333	14.3214	0.416	8.88721	0.277333	10.9098				0.418	-0.00628504	0.0006008	1.27447														0.104	15.9168
	0.42	-0.00113973	0.00245037	1.13177				0.278667	8.32283	0.278667	13.4193	0.278667	7.00248	0.278667	13.433	0.278667	14.2217	0.418	9.87481	0.278667	11.1102				0.42	-0.0091308	-0.00130081	-0.131924														0.1045	15.9168
	0.422	-0.000445483	0.00555172	1.09149				0.28	6.70925	0.28	14.596	0.28	11.1358	0.28	10.9542	0.28	12.7657	0.42	10.6556	0.28	10.4055				0.422	-0.00962665	0.0006008	0.462234														0.105	14.4063
	0.424	0.00194444	0.00245037	-0.063188				0.281333	7.18873	0.281333	13.0523	0.281333	13.2221	0.281333	12.2954	0.281333	10.9013	0.422	11.6882	0.281333	10.9147				0.424	-0.00927016	-0.0060997	1.05639														0.1055	11.6025
	0.426	0.00237604	0.00245037	-0.928988				0.282667	7.5832	0.282667	9.055	0.282667	13.0128	0.282667	8.70175	0.282667	9.68894	0.424	10.1332	0.282667	9.65021				0.426	-0.00891367	0.00239944	1.68651														0.106	11.8084
	0.428	0.00237604	5.093e-05	-0.499508				0.284	8.47255	0.284	5.66827	0.284	11.2249	0.284	3.90095	0.284	10.1259	0.426	8.06503	0.284	8.23609				0.428	-0.0104094	-0.00670053	0.428076														0.1065	13.0661
	0.43	-0.00406658	-0.0072504	0.732932				0.285333	10.645	0.285333	4.62576	0.285333	8.29913	0.285333	3.01171	0.285333	13.0938	0.428	7.6771	0.285333	8.52024				0.43	-0.00567355	-0.00979996	-0.830353														0.107	17.5531
	0.432	-0.0102548	-0.00234852	2.02953				0.286667	12.1083	0.286667	8.77169	0.286667	7.82443	0.286667	10.7136	0.286667	14.8985	0.43	8.51308	0.286667	10.9582				0.432	-0.000937723	-0.0060997	0.537602														0.1075	17.5531
	0.434	-0.0102548	-0.0011507	2.29421				0.288	10.1341	0.288	12.5121	0.288	5.74722	0.288	12.8158	0.288	14.5971	0.432	9.2187	0.288	11.5767				0.434	-0.00166351	-0.00849915	0.78649														0.108	14.8522
	0.436	-0.00951362	-0.00474796	0.987932				0.289333	6.94487	0.289333	16.0629	0.289333	8.94372	0.289333	10.7631	0.289333	12.8532	0.434	10.017	0.289333	10.4743				0.436	-0.00578684	-0.00790024	1.03538														0.1085	14.8522
	0.438	-0.00725051	-0.0072504	-0.362268				0.290667	5.78293	0.290667	16.1782	0.290667	13.2822	0.290667	7.65986	0.290667	11.4263	0.436	10.6536	0.290667	9.9982				0.438	-0.00991017	0.00300024	0.549128														0.109	13.1903
	0.44	-0.000535453	0.00064983	-1.02015				0.292	6.55734	0.292	14.5201	0.292	13.9189	0.292	7.7063	0.292	10.4563	0.438	10.053	0.292	10.5045				0.44	-0.00757836	-0.00189972	1.43544														0.1095	13.1903
	0.442	0.00541346	0.00435009	-1.80899				0.293333	8.48112	0.293333	10.1074	0.293333	9.05548	0.293333	7.63766	0.293333	9.90475	0.44	8.75953	0.293333	10.01				0.442	-0.00848686	0.00239944	2.32175														0.11	16.1739
	0.444	0.00541346	0.00064983	-1.36167				0.294667	9.66011	0.294667	8.11883	0.294667	8.01793	0.294667	3.17381	0.294667	10.9815	0.442	6.77272	0.294667	8.19795				0.444	-0.00939536	-0.00189972	1.13993														0.1105	16.1739
	0.446	0.00331039	0.00304928	0.631252				0.296	10.4437	0.296	8.81942	0.296	4.88523	0.296	4.21044	0.296	13.4126	0.444	7.27257	0.296	8.98082				0.446	-0.00741515	0	0.34892														0.111	25.9949
	0.448	-0.0042312	0.00185146	2.70953				0.297333	10.3048	0.297333	13.0341	0.297333	8.77219	0.297333	8.93784	0.297333	14.3221	0.446	8.33294	0.297333	10.2968				0.448	-0.00637207	-0.0060997	-0.442089														0.1115	25.9949
	0.45	-0.0110922	-0.00474796	2.35901				0.298667	8.59607	0.298667	16.7486	0.298667	8.66849	0.298667	11.6319	0.298667	12.624	0.448	9.42621	0.298667	11.6745				0.45	-0.00532898	-0.00429916	0.484778														0.112	21.7937
	0.452	-0.0121184	-0.0072504	1.48681				0.3	4.60571	0.3	18.3416	0.3	12.133	0.3	8.64717	0.3	10.2893	0.45	9.04599	0.3	10.1105				0.452	-0.00608542	-0.00670053	0.0949886														0.1125	21.7937
	0.454	-0.0121184	-0.0066515	1.09693				0.301333	3.38692	0.301333	16.2077	0.301333	8.35501	0.301333	4.24627	0.301333	8.8796	0.452	10.0552	0.301333	8.97071				0.454	-0.00359727	-0.00849915	-0.294801														0.113	19.5871
	0.456	-0.00897081	-0.00414906	0.688332				0.302667	5.37594	0.302667	10.9834	0.302667	13.7196	0.302667	4.80396	0.302667	8.3526	0.454	9.7035	0.302667	7.57417				0.456	-0.00110912	-0.00489999	0.590225														0.1135	19.5871
	0.458	-0.00519497	-0.00234852	0.102692				0.304	7.61334	0.304	5.45041	0.304	10.4407	0.304	5.18166	0.304	9.13007	0.456	8.29181	0.304	8.21901				0.458	0.00203035	-0.00550079	0.745442														0.114	23.4191
	0.46	-0.0040578	-0.00054798	0.734892				0.305333	8.27576	0.305333	4.67633	0.305333	5.29852	0.305333	3.64598	0.305333	10.9959	0.458	6.58697	0.305333	7.60695				0.46	-0.000901423	-0.00429916	0.900659														0.1145	23.4191
	0.462	-0.0040578	0.00304928	1.91933				0.306667	8.93389	0.306667	5.97946	0.306667	8.30884	0.306667	5.0373	0.306667	12.3844	0.46	7.63855	0.306667	7.52671				0.462	-0.0038332	-0.00370026	-0.56554														0.115	23.4483
	0.464	-0.005626	0.00124874	1.96817				0.308	8.91056	0.308	9.63414	0.308	12.6103	0.308	9.21603	0.308	12.4342	0.462	9.76765	0.308	9.70076				0.464	-0.00413151	-0.00670053	0.107375														0.1155	23.4483
	0.466	-0.00618077	-0.00544987	1.38277				0.309333	7.34702	0.309333	13.6952	0.309333	13.1122	0.309333	13.6172	0.309333	10.6506	0.464	10.1208	0.309333	11.5841				0.466	-0.0077957	-0.00130081	0.78029														0.116	16.8783
	0.468	-0.00618077	-0.00544987	0.071932				0.310667	4.97598	0.310667	14.1404	0.310667	13.5821	0.310667	8.57838	0.310667	8.12894	0.466	9.46638	0.310667	9.78718				0.468	-0.0114599	-0.00909998	0.629075														0.1165	16.8783
	0.47	-0.00478578	-0.0072504	-0.854108				0.312	5.3898	0.312	8.31801	0.312	12.0885	0.312	4.36071	0.312	7.39777	0.468	8.89443	0.312	7.80968				0.47	-0.0122406	-0.00670053	0.352908														0.117	19.7064
	0.472	-0.00478578	-0.00414906	-0.741828				0.313333	7.80617	0.313333	4.36561	0.313333	12.0159	0.313333	4.9742	0.313333	8.54285	0.47	8.64727	0.313333	7.55547				0.472	-0.00614526	-0.0121994	0.0767417														0.1175	19.7064
	0.474	-0.00639013	-0.0072504	0.423972				0.314667	10.2169	0.314667	3.07122	0.314667	7.98072	0.314667	6.40115	0.314667	9.87211	0.472	7.25532	0.314667	8.31546				0.474	-4.99374e-05	-0.00189972	0.900843														0.118	23.0204
	0.476	-0.00986253	-0.0072504	0.882092				0.316	11.3269	0.316	4.7328	0.316	8.78773	0.316	3.87773	0.316	10.9127	0.474	6.80542	0.316	7.76618				0.476	-0.00232252	-0.00550079	0.184393														0.1185	23.0204
	0.478	-0.00986253	-0.00474796	1.58005				0.317333	10.9628	0.317333	8.58573	0.317333	3.66255	0.317333	7.86703	0.317333	12.0302	0.476	7.94974	0.317333	9.64671				0.478	-0.00489082	0	-0.532056														0.119	20.298
	0.48	-0.00742333	0.00304928	1.77929				0.318667	9.58971	0.318667	12.4668	0.318667	8.89381	0.318667	9.47482	0.318667	11.3759	0.478	9.34088	0.318667	9.31396				0.48	-0.00745912	-0.00189972	-0.288599														0.1195	20.298
	0.482	-0.00117181	0.00304928	0.331252				0.32	8.89737	0.32	13.3115	0.32	9.82499	0.32	14.1861	0.32	8.6266	0.48	11.0744	0.32	10.7831				0.482	-0.00815661	-0.00370026	0.696057														0.12	14.2993
	0.484	0.00284244	-0.0011507	-1.27783				0.321333	8.37288	0.321333	10.6136	0.321333	13.6873	0.321333	8.1528	0.321333	7.10126	0.482	10.7213	0.321333	8.8131				0.484	-0.0108826	-0.00130081	1.68071														0.1205	14.2993
	0.486	0.00284244	-0.00054798	-1.22707				0.322667	8.53844	0.322667	5.80602	0.322667	10.795	0.322667	3.78363	0.322667	8.4753	0.484	8.5174	0.322667	8.05814				0.486	-0.0136086	-0.00189972	0.415163														0.121	19.9172
	0.488	0.00139677	-0.0011507	0.00409191				0.324	10.2204	0.324	1.01172	0.324	8.29794	0.324	4.18376	0.324	10.2582	0.486	7.0374	0.324	7.29382				0.488	-0.0118962	-0.0128002	0.403956														0.1215	19.9172
	0.49	-0.00603252	-0.0072504	0.911892				0.325333	12.3783	0.325333	3.63028	0.325333	7.80247	0.325333	7.37057	0.325333	11.6279	0.488	7.48014	0.325333	8.66101				0.49	-0.00859796	-0.00670053	0.392748														0.122	21.2468
	0.492	-0.0116349	-0.0072504	2.00441				0.326667	11.7362	0.326667	8.57108	0.326667	6.98231	0.326667	11.4813	0.326667	11.7552	0.49	8.12541	0.326667	10.2693				0.492	-0.00529975	-0.00130081	0.305375														0.1225	21.2468
	0.494	-0.0118104	-0.00355015	2.20541				0.328	8.52337	0.328	13.5228	0.328	10.89	0.328	10.6546	0.328	12.394	0.492	8.8527	0.328	10.4154				0.494	-0.00539289	-0.00979996	0.123097														0.123	19.5068
	0.496	-0.0118104	-0.00355015	1.92473				0.329333	7.56626	0.329333	14.3094	0.329333	14.1463	0.329333	10.1425	0.329333	12.0674	0.494	10.6652	0.329333	10.9951				0.496	-0.00426108	-0.00790024	-0.0591812														0.1235	19.5068
	0.498	-0.00598506	0.00245037	0.792852				0.330667	7.77526	0.330667	15.3039	0.330667	10.0688	0.330667	11.7411	0.330667	10.4831	0.496	11.0249	0.330667	11.8899				0.498	-0.00312927	0.0053997	0.786634														0.124	15.6132
	0.5	-0.000526453	0.00304928	0.123212				0.332	7.94421	0.332	11.8678	0.332	8.50383	0.332	6.9072	0.332	9.75118	0.498	9.22657	0.332	9.30784				0.5	-0.008635	-0.00729944	0.283537														0.1245	15.6132
	0.502	-0.000526453	-0.00054798	-0.054028				0.333333	8.7977	0.333333	5.34267	0.333333	9.01664	0.333333	4.30879	0.333333	11.1789	0.5	7.31996	0.333333	7.62637				0.502	-0.00881656	-0.00130081	-0.21956														0.125	20.9397
	0.504	-0.00127311	0.00124874	0.865772				0.334667	11.1986	0.334667	2.377	0.334667	10.1646	0.334667	5.47225	0.334667	14.6057	0.502	7.33673	0.334667	8.53404				0.504	-0.00899813	0.0053997	-0.448734														0.1255	20.9397
	0.506	-0.00127311	-0.00054798	1.19133				0.336	11.2548	0.336	7.16634	0.336	5.55208	0.336	8.90942	0.336	15.5403	0.504	8.18629	0.336	10.6071				0.506	-0.00374696	-0.00250055	-0.0949671														0.126	21.1986
	0.508	0.000790742	0.00555172	0.438972				0.337333	9.33473	0.337333	12.5556	0.337333	8.71362	0.337333	12.1197	0.337333	14.0352	0.506	8.54093	0.337333	10.7195				0.508	-0.00641335	0.00300024	0.2588														0.1265	21.1986
	0.51	0.00494773	0.00304928	-0.762588				0.338667	6.31402	0.338667	13.7286	0.338667	11.3213	0.338667	11.496	0.338667	13.0518	0.508	10.0216	0.338667	10.6608				0.51	-0.00907974	-0.00849915	-0.8119														0.127	16.906
	0.512	0.0063791	5.093e-05	-1.65191				0.34	5.32534	0.34	14.036	0.34	17.9127	0.34	10.6464	0.34	12.4274	0.51	10.468	0.34	10.7513				0.512	-0.00728414	-0.0128002	-0.160754														0.1275	16.906
	0.514	0.0069738	-0.00234852	-2.40939				0.341333	6.49353	0.341333	11.8352	0.341333	14.5736	0.341333	8.99768	0.341333	11.8255	0.512	10.3113	0.341333	11.4129				0.514	-0.00501926	-0.00670053	0.490393														0.128	16.2856
	0.516	0.0069738	0.00185146	-2.46799				0.342667	8.27102	0.342667	4.30559	0.342667	10.8005	0.342667	6.75542	0.342667	11.3334	0.514	9.30445	0.342667	9.04782				0.516	-0.00275437	-0.00729944	1.40633														0.1285	16.2856
	0.518	0.00499431	-0.00234852	-1.26203				0.344	9.88176	0.344	1.84275	0.344	5.38369	0.344	5.01905	0.344	12.6131	0.516	8.78173	0.344	8.03144				0.518	-0.00351882	-0.00250055	0.174534														0.129	21.8384
	0.52	0.00111016	0.00245037	0.732412				0.345333	10.5859	0.345333	3.7437	0.345333	7.41084	0.345333	7.50354	0.345333	15.3227	0.518	9.19901	0.345333	8.50791				0.52	-0.00283728	-0.00370026	-1.05726														0.1295	21.8384
	0.522	-0.000321423	0.00435009	1.70189				0.346667	10.4025	0.346667	8.41371	0.346667	9.43859	0.346667	12.6674	0.346667	15.2021	0.52	10.0694	0.346667	10.8193				0.522	0.000384034	-0.00370026	-0.662551														0.13	17.8008
	0.524	-0.000321423	0.00304928	0.803212				0.348	8.54713	0.348	13.3044	0.348	7.91229	0.348	14.5117	0.348	13.1712	0.522	11.158	0.348	11.7946				0.524	-0.00316245	-0.00489999	-0.334802														0.1305	16.9456
	0.526	0.0024184	0.004949	-0.493788				0.349333	6.10326	0.349333	16.5827	0.349333	8.65998	0.349333	11.0354	0.349333	11.1169	0.524	11.1505	0.349333	10.5501				0.526	-0.00670894	-0.00550079	-0.00705238														0.131	14.5289
	0.528	0.00249682	0.00124874	-0.937908				0.350667	5.83365	0.350667	11.1393	0.350667	12.0866	0.350667	9.12315	0.350667	10.3849	0.526	10.1568	0.350667	9.0282				0.528	-0.00603688	-0.00979996	-0.241023														0.1315	14.5289
	0.53	0.00513868	-0.00604877	-1.51051				0.352	9.16841	0.352	3.84955	0.352	12.6224	0.352	9.16389	0.352	10.5638	0.528	10.0287	0.352	8.96645				0.53	-0.00225461	-0.00849915	0.648471														0.132	15.6224
	0.532	0.00249682	0.00064983	-1.15679				0.353333	11.3675	0.353333	2.76522	0.353333	7.68398	0.353333	10.3992	0.353333	10.899	0.53	9.65614	0.353333	9.61067				0.532	0.00152767	-0.00670053	1.53796														0.1325	15.6224
	0.534	-0.00232789	-0.00295124	0.424452				0.354667	11.6844	0.354667	2.68796	0.354667	6.81765	0.354667	9.42507	0.354667	12.8798	0.532	10.2204	0.354667	8.87224				0.534	-0.00161759	-0.00429916	0.861736														0.133	19.7306
	0.536	-0.00665415	-0.00474796	1.88505				0.356	11.8554	0.356	6.92957	0.356	3.84304	0.356	10.9799	0.356	14.1139	0.534	10.473	0.356	10.1393				0.536	-0.00070129	-0.0133991	0.490476														0.1335	19.7306
	0.538	-0.00665415	-0.00174961	1.72741				0.357333	10.8069	0.357333	14.1357	0.357333	9.49477	0.357333	16.9831	0.357333	13.112	0.536	12.0551	0.357333	11.7762				0.538	0.000215011	0.00239944	0.119216														0.134	16.106
	0.54	-0.00249035	0.00795116	0.535932				0.358667	8.42415	0.358667	20.1563	0.358667	13.8597	0.358667	16.2118	0.358667	10.2273	0.538	11.52	0.358667	12.9029				0.54	-0.00468484	-0.00370026	0.799346														0.1345	12.4226
	0.542	0.004743	5.093e-05	-0.906908				0.36	6.13351	0.36	16.65	0.36	14.6906	0.36	13.1006	0.36	8.10592	0.54	10.6485	0.36	11.57				0.542	-0.00876153	-0.00130081	0.234242														0.135	12.4226
	0.544	0.004743	0.00304928	-1.10239				0.361333	7.35946	0.361333	8.29746	0.361333	13.0723	0.361333	9.46941	0.361333	8.28024	0.542	10.3403	0.361333	9.61944				0.544	-0.0128382	-0.00489999	-0.330862														0.1355	13.6841
	0.546	0.00144433	-0.00355015	-0.639628				0.362667	9.86966	0.362667	2.96488	0.362667	6.10583	0.362667	9.48506	0.362667	9.67098	0.544	8.58913	0.362667	9.01257				0.546	-0.00442453	-0.00370026	0.756586														0.136	14.2377
	0.548	-0.000890768	0.00064983	0.359932				0.364	12.4179	0.364	1.54077	0.364	6.78374	0.364	11.6632	0.364	10.4452	0.546	8.8609	0.364	8.43458				0.548	-0.00794233	-0.0060997	0.692518														0.1365	16.9114
	0.55	-0.00372794	-0.00234852	1.02893				0.365333	11.8187	0.365333	2.88809	0.365333	7.48316	0.365333	12.756	0.365333	11.3438	0.548	9.31355	0.365333	9.11807				0.55	-0.0114601	-0.00489999	0.628449														0.137	18.1926
	0.552	-0.0066054	5.093e-05	1.69937				0.366667	10.5168	0.366667	7.09261	0.366667	12.2971	0.366667	16.4764	0.366667	11.466	0.55	11.4681	0.366667	10.607				0.552	-0.00990922	-0.0060997	-0.865854														0.1375	18.1926
	0.554	-0.0066054	-0.00474796	0.931252				0.368	8.58882	0.368	14.0133	0.368	12.4401	0.368	18.3797	0.368	10.4264	0.552	12.4786	0.368	12.7411				0.554	-0.00662773	-0.00790024	-0.123104														0.138	16.8954
	0.556	-0.0025714	-0.00234852	-0.988068				0.369333	6.87139	0.369333	15.4691	0.369333	14.0435	0.369333	18.1272	0.369333	7.67	0.554	12.4585	0.369333	12.1156				0.556	-0.00334624	-0.00550079	0.619646														0.1385	12.0646
	0.558	0.00399022	-0.00355015	-2.48171				0.370667	6.05838	0.370667	11.6556	0.370667	9.58218	0.370667	12.7476	0.370667	6.79336	0.556	10.9857	0.370667	10.2597				0.558	-0.00932553	-0.00370026	0.533219														0.139	12.0646
	0.56	0.00511662	0.00375118	-1.47095				0.372	6.84433	0.372	6.03097	0.372	10.3868	0.372	9.80565	0.372	8.2605	0.558	9.71982	0.372	8.10473				0.56	-0.00717399	-0.00370026	0.0338639														0.1395	16.3395
	0.562	0.00511662	0.00245037	-0.351548				0.373333	10.4751	0.373333	3.02703	0.373333	7.97728	0.373333	11.9254	0.373333	10.6516	0.56	10.6896	0.373333	9.29319				0.562	-0.00502244	-0.00189972	-0.465491														0.14	16.3395
	0.564	0.00298834	5.093e-05	0.170252				0.374667	12.3777	0.374667	5.25382	0.374667	7.90138	0.374667	16.3094	0.374667	10.9259	0.562	10.6839	0.374667	10.5688				0.564	-0.00348365	-0.00670053	0.0351623														0.1405	17.8305
	0.566	0.000745022	0.00435009	0.557492				0.376	11.3544	0.376	9.11431	0.376	8.79266	0.376	16.5912	0.376	11.2019	0.564	10.9862	0.376	11.2326				0.566	-0.00604599	0.00300024	-0.375415														0.141	17.8305
	0.568	-0.00163788	-0.00054798	1.24721				0.377333	9.44044	0.377333	11.8045	0.377333	11.9109	0.377333	17.499	0.377333	10.73	0.566	12.5765	0.377333	11.6533				0.568	-0.00860834	-0.00979996	-1.21208														0.1415	15.5503
	0.57	-0.00251879	-0.00234852	0.074292				0.378667	9.23826	0.378667	13.6459	0.378667	13.8748	0.378667	18.9506	0.378667	9.63758	0.568	13.9187	0.378667	12.6766				0.57	-0.00655423	-0.00060083	-0.164163														0.142	15.5503
	0.572	-0.00251879	-0.0072504	-1.21463				0.38	8.74337	0.38	13.4698	0.38	14.3979	0.38	17.7065	0.38	8.35917	0.57	13.6107	0.38	12.4307				0.572	-0.0071124	-0.00489999	0.883758														0.1425	12.6782
	0.574	-0.00251879	-0.00604877	-1.28483				0.381333	7.97369	0.381333	9.10108	0.381333	12.4108	0.381333	11.9913	0.381333	8.99623	0.572	10.9399	0.381333	10.492				0.574	-0.00767056	0	0.679778														0.143	12.6782
	0.576	-0.00298319	-0.00234852	0.306492				0.382667	9.75548	0.382667	4.82991	0.382667	9.89387	0.382667	9.5514	0.382667	10.599	0.574	9.60295	0.382667	9.42932				0.576	-0.00862242	-0.00370026	0.224204														0.1435	18.6684
	0.578	-0.00706594	-0.00355015	1.75181				0.384	11.5684	0.384	5.98584	0.384	5.82716	0.384	14.586	0.384	12.7184	0.576	10.0972	0.384	10.9505				0.578	-0.00742261	0.00359917	-0.23137														0.144	18.6684
	0.58	-0.0116885	-0.00355015	2.31737				0.385333	12.0001	0.385333	11.1861	0.385333	5.33603	0.385333	16.7957	0.385333	13.3979	0.578	10.7793	0.385333	11.8414				0.58	-0.00622281	0.00359917	0.601621														0.1445	18.1619
	0.582	-0.0116885	-0.00474796	2.43213				0.386667	9.68079	0.386667	13.9365	0.386667	13.8388	0.386667	17.9104	0.386667	12.1949	0.58	11.3878	0.386667	11.8117				0.582	-0.0112037	-0.00309946	-0.0588474														0.145	18.1619
	0.584	-0.00936835	0.00124874	1.79145				0.388	8.2817	0.388	15.3058	0.388	16.5637	0.388	15.4594	0.388	11.5667	0.582	11.6415	0.388	12.8905				0.584	-0.0110249	0.00180054	-0.719316														0.1455	13.1949
	0.586	-0.00375589	5.093e-05	0.411412				0.389333	7.68418	0.389333	15.1243	0.389333	12.887	0.389333	14.7174	0.389333	10.7348	0.584	11.9791	0.389333	12.9649				0.586	-0.0108461	-0.00550079	-0.305584														0.146	13.1949
	0.588	-0.00199265	-0.00054798	-1.12111				0.390667	8.16708	0.390667	11.1733	0.390667	10.9298	0.390667	12.0592	0.390667	9.92575	0.586	11.1097	0.390667	10.8425				0.588	-0.00591469	-0.0116005	0.511104														0.1465	12.8166
	0.59	-0.00199265	-0.0066515	-1.06523				0.392	9.31031	0.392	6.53568	0.392	9.44636	0.392	9.77955	0.392	10.0649	0.588	9.15179	0.392	9.32404				0.59	-0.00719261	-0.00550079	1.32779														0.147	12.8166
	0.592	-0.00462553	-0.00414906	0.677852				0.393333	10.7263	0.393333	4.83134	0.393333	11.0377	0.393333	9.61926	0.393333	11.4964	0.59	8.80223	0.393333	9.22393				0.592	-0.00847052	-0.00370026	-0.272342														0.1475	18.6355
	0.594	-0.00915868	-0.00234852	2.27709				0.394667	11.8319	0.394667	7.32465	0.394667	6.72755	0.394667	13.226	0.394667	12.8621	0.592	9.34597	0.394667	11.2565				0.594	-0.00776803	-0.00489999	0.365269														0.148	18.6355
	0.596	-0.00915868	-0.00414906	2.59289				0.396	11.735	0.396	11.2969	0.396	9.63777	0.396	16.8182	0.396	11.3651	0.594	10.7235	0.396	11.5885				0.596	-0.00742526	-0.0109997	1.00288														0.1485	15.6599
	0.598	-0.00850914	0.00124874	1.70253				0.397333	9.86844	0.397333	15.1959	0.397333	11.8015	0.397333	15.8466	0.397333	9.96218	0.596	11.5172	0.397333	12.1022				0.598	-0.00708249	-0.00189972	1.25046														0.149	15.6599
	0.6	-0.00321262	0.004949	1.45321				0.398667	6.99998	0.398667	14.8474	0.398667	15.9532	0.398667	12.1215	0.398667	8.03685	0.598	10.7133	0.398667	10.7614				0.6	-0.0145426	0	0.595331														0.1495	12.5922
	0.602	0.00180205	0.00304928	-0.354668				0.4	7.71245	0.4	11.0001	0.4	15.1504	0.4	7.76118	0.4	6.36781	0.6	8.83767	0.4	9.75895				0.602	-0.0121575	-0.00309946	-0.0597964														0.15	12.5922
	0.604	0.00180205	0.00064983	-1.36007				0.401333	10.0605	0.401333	6.23158	0.401333	9.84396	0.401333	8.1825	0.401333	6.51025	0.602	8.67219	0.401333	9.22705				0.604	-0.00977252	-0.00429916	1.23315														0.1505	12.9105
	0.606	7.33708e-06	-0.00544987	-0.249148				0.402667	11.1704	0.402667	3.33066	0.402667	5.79384	0.402667	8.6913	0.402667	7.16628	0.604	7.53394	0.402667	8.04052				0.606	-0.00633891	-0.00250055	0.289635														0.151	12.9105
	0.608	-0.00585945	-0.0011507	1.52873				0.404	11.6798	0.404	4.488	0.404	10.5718	0.404	10.4833	0.404	9.44505	0.606	8.27183	0.404	8.37799				0.608	-0.00622606	-0.00729944	-0.653876														0.1515	19.0291
	0.61	-0.00809531	-0.0072504	2.18797				0.405333	12.0645	0.405333	9.05784	0.405333	10.7729	0.405333	14.8356	0.405333	10.0151	0.608	9.84333	0.405333	11.309				0.61	-0.00611321	-0.00979996	-1.15325														0.152	19.0291
	0.612	-0.0101602	-0.00054798	2.09425				0.406667	10.9703	0.406667	15.1505	0.406667	9.76253	0.406667	14.7748	0.406667	9.58926	0.61	11.2144	0.406667	12.2516				0.612	8.90641e-05	-0.00309946	-0.434238														0.1525	14.7779
	0.614	-0.0101602	-0.0066515	1.18597				0.408	8.34341	0.408	17.754	0.408	12.3495	0.408	11.1365	0.408	8.12844	0.612	9.89801	0.408	11.025				0.614	-0.00200334	-0.00670053	0.284772														0.153	14.7779
	0.616	-0.00613777	-0.00295124	-0.210308				0.409333	7.29675	0.409333	14.8495	0.409333	14.7286	0.409333	6.871	0.409333	7.34717	0.614	9.90961	0.409333	9.7428				0.616	-0.00934237	-0.00979996	-0.429386														0.1535	12.2476
	0.618	-0.00389687	-0.00414906	-0.199628				0.410667	8.75843	0.410667	10.6195	0.410667	11.4672	0.410667	8.69945	0.410667	8.14716	0.616	10.2724	0.410667	10.1906				0.618	-0.00744287	-0.00429916	0.0168956														0.154	12.2476
	0.62	-0.00389687	-0.00414906	0.0735319				0.412	11.6707	0.412	6.32326	0.412	7.89496	0.412	8.01521	0.412	9.29856	0.618	9.22791	0.412	9.35499				0.62	-0.00554337	-0.00849915	0.463177														0.1545	15.3335
	0.622	-0.00602049	-0.00054798	1.76245				0.413333	13.4107	0.413333	7.15264	0.413333	6.9971	0.413333	8.49206	0.413333	10.3978	0.62	9.18799	0.413333	9.46963				0.622	-0.0094619	0	0.745215														0.155	15.3335
	0.624	-0.00786234	0.004949	3.26897				0.414667	13.3026	0.414667	10.0649	0.414667	5.90874	0.414667	10.084	0.414667	12.2637	0.622	10.1294	0.414667	10.5425				0.624	-0.0107187	-0.00790024	-0.293512														0.1555	18.855
	0.626	-0.00821444	0.00185146	3.83957				0.416	11.9756	0.416	16.6609	0.416	10.0626	0.416	13.5486	0.416	12.5043	0.624	11.6702	0.416	12.1196				0.626	-0.0119755	-0.00979996	-1.33224														0.156	18.855
	0.628	-0.00821444	0.00245037	2.68809				0.417333	10.4833	0.417333	19.4489	0.417333	11.9174	0.417333	14.525	0.417333	10.3898	0.626	12.3189	0.417333	12.9819				0.628	-0.00645127	-0.0146008	-0.188217														0.1565	13.5305
	0.63	-0.00580597	-0.0011507	0.539812				0.418667	9.08305	0.418667	19.9857	0.418667	15.2459	0.418667	10.5577	0.418667	8.44115	0.628	10.7846	0.418667	11.997				0.63	-0.00802493	-0.00670053	0.146164														0.157	13.5305
	0.632	-0.00305634	-0.00474796	-0.486308				0.42	8.30798	0.42	14.9008	0.42	10.1957	0.42	7.09461	0.42	8.70528	0.63	10.0333	0.42	10.8509				0.632	-0.0095986	-0.0104008	0.480544														0.1575	14.3205
	0.634	-0.00305634	-0.00174961	-0.547388				0.421333	9.5424	0.421333	11.5866	0.421333	10.9564	0.421333	4.6989	0.421333	10.0085	0.632	8.809	0.421333	9.20641				0.634	-0.00577483	-0.00550079	-0.567802														0.158	14.3205
	0.636	-0.00291518	-0.00905094	-0.064308				0.422667	13.2754	0.422667	11.5249	0.422667	6.53585	0.422667	7.43965	0.422667	10.1115	0.634	8.77968	0.422667	10.6616				0.636	-0.000911395	-0.00670053	0.013127														0.1585	17.4872
	0.638	-0.00563713	0.00124874	1.06909				0.424	14.3671	0.424	14.9977	0.424	8.73961	0.424	11.4893	0.424	10.7262	0.636	8.41165	0.424	11.6232				0.638	0.00395204	-0.00189972	0.594056														0.159	17.4872
	0.64	-0.00852017	0.00245037	2.67425				0.425333	12.0251	0.425333	18.5224	0.425333	8.43435	0.425333	11.1409	0.425333	11.2722	0.638	9.41375	0.425333	12.3401				0.64	-0.0016611	-0.00849915	0.397316														0.1595	18.277
	0.642	-0.00563713	-0.0011507	2.47965				0.426667	10.2818	0.426667	22.8592	0.426667	12.1262	0.426667	13.7155	0.426667	10.5087	0.64	10.5527	0.426667	13.1599				0.642	-0.0010638	-0.00370026	0.479615														0.16	18.277
	0.644	-0.00474647	0.00375118	1.24937				0.428	9.9273	0.428	24.7368	0.428	15.7242	0.428	11.6158	0.428	9.22621	0.642	11.5605	0.428	13.5264				0.644	-0.000466492	-0.00489999	0.561915														0.1605	12.3226
	0.646	0.000479271	0.00245037	0.0403721				0.429333	8.39466	0.429333	20.1022	0.429333	15.8966	0.429333	6.76291	0.429333	8.19953	0.644	10.1489	0.429333	11.8367				0.646	-0.00134056	-0.00250055	1.819														0.161	12.3226
	0.648	0.000479271	0.00124874	-0.239028				0.430667	7.90099	0.430667	12.9954	0.430667	10.2036	0.430667	2.56299	0.430667	9.19154	0.646	7.80989	0.430667	9.70949				0.648	-0.00635892	-0.0139999	0.618347														0.1615	15.5109
	0.65	-0.000365828	-0.0011507	0.446452				0.432	10.3308	0.432	11.0462	0.432	9.11376	0.432	5.10659	0.432	11.6444	0.648	7.73777	0.432	9.66631				0.65	-0.0113773	-0.0139999	-0.582307														0.162	15.5109
	0.652	-0.00697794	-0.00474796	1.56785				0.433333	12.0074	0.433333	13.054	0.433333	7.48839	0.433333	11.3928	0.433333	13.2684	0.65	9.28121	0.433333	11.7672				0.652	-0.00664455	-0.00489999	-0.44456														0.1625	18.3658
	0.654	-0.0106466	-0.00234852	2.40637				0.434667	10.8809	0.434667	14.553	0.434667	8.12521	0.434667	11.3772	0.434667	13.2155	0.652	9.81072	0.434667	11.503				0.654	-0.00630259	-0.00370026	0.0887003														0.163	16.701
	0.656	-0.0106466	-0.00054798	2.43145				0.436	8.41667	0.436	19.0685	0.436	15.6633	0.436	8.19873	0.436	12.3864	0.654	10.0169	0.436	11.2391				0.656	-0.00596062	-0.00729944	0.621961														0.1635	10.8949
	0.658	-0.00628868	0.00304928	1.33821				0.437333	6.82057	0.437333	24.6023	0.437333	13.6641	0.437333	9.58746	0.437333	12.8021	0.656	10.6873	0.437333	13.8952				0.658	-0.0092972	0.0053997	-0.121757														0.164	10.8949
	0.66	0.00339938	0.0097517	-0.010548				0.438667	6.63995	0.438667	23.2283	0.438667	10.041	0.438667	7.7164	0.438667	11.3137	0.658	10.8712	0.438667	12.5125				0.66	-0.00823596	0.00119971	0.390571														0.1645	5.21878
	0.662	0.00935078	0.00375118	-1.33779				0.44	7.05938	0.44	16.8067	0.44	10.2087	0.44	5.08857	0.44	10.281	0.66	9.61864	0.44	9.85533				0.662	-0.00717472	-0.00550079	1.42617														0.165	5.21878
	0.664	0.00935078	0.00615063	-0.862148				0.441333	7.92662	0.441333	13.2879	0.441333	10.2868	0.441333	3.69667	0.441333	11.5181	0.662	8.31432	0.441333	9.3276				0.664	-0.00805301	-0.00250055	0.547464														0.1655	11.2263
	0.666	0.00348567	0.00124874	0.844932				0.442667	9.52184	0.442667	13.346	0.442667	6.57724	0.442667	7.54824	0.442667	14.0744	0.664	7.92415	0.442667	10.9555				0.666	-0.00596439	-0.00429916	-0.331243														0.166	12.2366
	0.668	-0.00588677	5.093e-05	2.42337				0.444	10.4921	0.444	13.173	0.444	4.55472	0.444	11.7018	0.444	15.025	0.666	9.49362	0.444	11.3938				0.668	-0.00387576	-0.0116005	-0.338776														0.1665	13.5702
	0.67	-0.00935745	-0.00784931	2.23045				0.445333	9.30371	0.445333	14.7723	0.445333	11.0417	0.445333	11.5569	0.445333	13.5092	0.668	9.7158	0.445333	10.7394				0.67	-0.000650859	-0.0133991	0.178618														0.167	13.5702
	0.672	-0.00935745	-0.0011507	1.98041				0.446667	6.602	0.446667	20.0042	0.446667	15.9389	0.446667	10.5554	0.446667	12.3328	0.67	10.9044	0.446667	12.1072				0.672	-0.00291089	-0.00849915	0.696013														0.1675	11.6612
	0.674	-0.00760094	-0.00234852	0.945252				0.448	5.11766	0.448	20.4663	0.448	16.0557	0.448	8.11458	0.448	11.2064	0.672	10.6091	0.448	12.1688				0.674	-0.00517092	-0.00309946	-0.314807														0.168	11.6612
	0.676	-0.00303281	-0.00234852	-0.603108				0.449333	6.28773	0.449333	14.4117	0.449333	13.0939	0.449333	7.08711	0.449333	9.97306	0.674	9.92441	0.449333	10.7631				0.676	-0.00551693	-0.0104008	0.383997														0.1685	7.60074
	0.678	0.000343562	-0.00414906	-1.19307				0.450667	8.12517	0.450667	9.65116	0.450667	8.99467	0.450667	5.60753	0.450667	10.2149	0.676	8.19044	0.450667	9.33855				0.678	-0.00644319	0.00119971	1.0828														0.169	7.60074
	0.68	0.000343562	0.00064983	-0.00622796				0.452	8.67428	0.452	8.07652	0.452	8.42763	0.452	4.27562	0.452	11.2153	0.678	7.51139	0.452	8.24728				0.68	-0.00736945	-0.00670053	0.624193														0.1695	11.6417
	0.682	-0.00112993	0.00435009	1.80829				0.453333	9.42492	0.453333	6.45464	0.453333	9.79167	0.453333	8.28843	0.453333	13.1796	0.68	8.66693	0.453333	9.15504				0.682	-0.0111293	0.0006008	-0.380975														0.17	17.4188
	0.684	-0.0043054	0.00304928	2.19425				0.454667	10.1953	0.454667	8.11527	0.454667	11.3857	0.454667	14.0618	0.454667	13.2593	0.682	10.1384	0.454667	11.0847				0.684	-0.00612855	0.0006008	-1.38614														0.1705	17.4188
	0.686	-0.0043054	5.093e-05	2.00381				0.456	7.87756	0.456	12.4947	0.456	12.2949	0.456	13.8396	0.456	10.8945	0.684	10.0788	0.456	11.2984				0.686	-0.00112777	-0.00370026	-0.646233														0.171	12.7488
	0.688	-0.00345246	0.00245037	0.906892				0.457333	5.07981	0.457333	13.802	0.457333	13.4162	0.457333	8.72375	0.457333	8.5803	0.686	9.25285	0.457333	9.69615				0.688	-0.00409018	-0.00670053	-1.01237														0.1715	12.7488
	0.69	2.74818e-05	5.093e-05	-0.295308				0.458667	5.16595	0.458667	10.5294	0.458667	13.6112	0.458667	7.34353	0.458667	7.85596	0.688	9.32493	0.458667	8.86222				0.69	-0.00593518	-0.00250055	-1.37851														0.172	10.453
	0.692	2.74818e-05	0.00124874	-0.870068				0.46	7.14628	0.46	5.79185	0.46	8.34052	0.46	8.93308	0.46	8.43583	0.69	9.13111	0.46	8.78365				0.692	-0.00778017	-0.00729944	-1.20405														0.1725	10.453
	0.694	-0.000402443	-0.00234852	-0.0778679				0.461333	9.13904	0.461333	1.85575	0.461333	7.23991	0.461333	7.06166	0.461333	8.56259	0.692	8.12919	0.461333	6.99191				0.694	-0.00230366	-0.00489999	0.025889														0.173	14.6215
	0.696	-0.0057126	-0.00414906	1.30977				0.462667	10.3458	0.462667	1.00983	0.462667	8.40477	0.462667	5.89214	0.462667	9.46681	0.694	6.8626	0.462667	6.79091				0.696	-0.00467871	-0.00489999	1.25582														0.1735	14.6215
	0.698	-0.00867467	-0.00355015	2.59205				0.464	9.96481	0.464	4.9861	0.464	8.29315	0.464	11.4808	0.464	11.7785	0.696	9.74101	0.464	9.32299				0.698	-0.00705377	-0.00670053	0.00471684														0.174	17.3263
	0.7	-0.00871117	0.00375118	2.92809				0.465333	8.65427	0.465333	12.3101	0.465333	9.45204	0.465333	15.7466	0.465333	10.9008	0.698	12.0802	0.465333	11.181				0.7	-0.00952292	-0.00489999	0.0720908														0.1745	17.3263
	0.702	-0.00799769	-0.00355015	1.12101				0.466667	7.29203	0.466667	15.5206	0.466667	13.454	0.466667	12.2079	0.466667	8.78902	0.7	11.3908	0.466667	10.6523				0.702	-0.0100533	-0.00550079	0.139465														0.175	12.2426
	0.704	-0.00243097	0.00124874	-0.462628				0.468	5.48495	0.468	13.5253	0.468	14.1267	0.468	6.21049	0.468	7.29506	0.702	9.47258	0.468	9.19398				0.704	-0.0105836	-0.00250055	1.03627														0.1755	12.2426
	0.706	0.00318425	-0.00054798	-1.15987				0.469333	5.82881	0.469333	9.44086	0.469333	8.04094	0.469333	5.38594	0.469333	7.64369	0.704	8.00996	0.469333	8.4852				0.706	-0.0135659	-0.00550079	0.483382														0.176	12.9651
	0.708	0.00318425	-0.00054798	-0.954308				0.470667	8.72972	0.470667	3.78032	0.470667	6.96632	0.470667	6.94297	0.470667	9.23784	0.706	8.56829	0.470667	7.34636				0.708	-0.0107665	-0.00670053	-0.0695054														0.1765	12.9651
	0.71	-0.00244983	-0.00905094	-0.220508				0.472	11.9768	0.472	-0.253137	0.472	10.311	0.472	9.73975	0.472	10.051	0.708	9.1547	0.472	7.69615				0.71	-0.000520673	-0.00729944	0.514926														0.177	16.5141
	0.712	-0.00881645	-0.00414906	1.32873				0.473333	11.9468	0.473333	1.56889	0.473333	10.8746	0.473333	8.75821	0.473333	11.5083	0.71	9.869	0.473333	8.81864				0.712	-0.00390195	0	0.261173														0.1775	16.5141
	0.714	-0.0116558	-0.00355015	2.57437				0.474667	10.6372	0.474667	9.29153	0.474667	9.61939	0.474667	10.5509	0.474667	12.5835	0.712	10.7117	0.474667	10.7876				0.714	-0.00728323	-0.00429916	0.00741992														0.178	20.3558
	0.716	-0.0130513	-0.00474796	2.63921				0.476	9.616	0.476	14.6345	0.476	11.2418	0.476	11.7943	0.476	11.7807	0.714	11.7153	0.476	11.489				0.716	-0.0118362	-0.00370026	-0.680426														0.1785	20.3558
	0.718	-0.0130513	-0.00784931	1.10141				0.477333	9.27038	0.477333	14.845	0.477333	14.0798	0.477333	10.9713	0.477333	10.0024	0.716	11.0103	0.477333	11.2662				0.718	-0.00953823	0.00119971	0.0788338														0.179	13.1373
	0.72	-0.00637179	0.00245037	0.191052				0.478667	8.00098	0.478667	10.7478	0.478667	13.7928	0.478667	4.37693	0.478667	8.72451	0.718	9.26524	0.478667	9.186				0.72	-0.00724029	0	0.838094														0.1795	13.1373
	0.722	0.000598772	0.00064983	0.284612				0.48	8.09877	0.48	7.41775	0.48	8.55538	0.48	3.57877	0.48	9.83771	0.72	8.09114	0.48	8.54515				0.722	-0.013507	-0.00429916	0.0837427														0.18	14.4696
	0.724	0.000598772	0.00674953	0.967932				0.481333	10.9024	0.481333	4.06458	0.481333	5.78144	0.481333	7.74149	0.481333	12.1866	0.722	8.98937	0.481333	8.69009				0.724	-0.00877282	-0.00849915	-0.163256														0.1805	14.4696
	0.726	-0.00485558	-0.00295124	1.61333				0.482667	12.3873	0.482667	2.8543	0.482667	7.59896	0.482667	11.263	0.482667	12.9284	0.724	9.74048	0.482667	9.04289				0.726	-0.0040387	-0.00670053	-0.410255														0.181	18.3541
	0.728	-0.00931355	0.00064983	2.46809				0.484	10.555	0.484	7.13279	0.484	11.6261	0.484	10.628	0.484	13.597	0.726	10.2381	0.484	9.90236				0.728	-0.00160567	-0.00979996	0.278849														0.1815	18.3541
	0.73	-0.00949834	-0.0108515	2.20589				0.485333	8.53008	0.485333	15.1451	0.485333	15.6152	0.485333	10.203	0.485333	13.4614	0.728	11.0314	0.485333	11.7931				0.73	-0.008514	-0.0104008	-0.569086														0.182	17.6518
	0.732	-0.0106294	-0.00355015	1.51049				0.486667	7.61124	0.486667	18.1661	0.486667	12.0649	0.486667	12.8669	0.486667	13.024	0.73	12.6232	0.486667	13.4567				0.732	-0.0154223	-0.00550079	-1.41702														0.1825	17.6518
	0.734	-0.0106294	-0.0120493	-0.095628				0.488	7.23879	0.488	15.5721	0.488	11.339	0.488	6.84029	0.488	11.1629	0.732	11.0875	0.488	10.5758				0.734	-0.00996258	-0.00189972	-0.204931														0.183	13.1233
	0.736	-0.00703117	-0.00784931	-0.994948				0.489333	7.24418	0.489333	11.4328	0.489333	10.3342	0.489333	3.29748	0.489333	9.71525	0.734	8.99677	0.489333	8.60574				0.736	-0.0104748	-0.0060997	0.564546														0.1835	13.1233
	0.738	-0.0057241	-0.00414906	0.0802921				0.490667	8.01869	0.490667	10.4744	0.490667	7.77034	0.490667	3.62319	0.490667	12.2523	0.736	8.06064	0.490667	8.94056				0.738	-0.010987	0.00119971	1.33402														0.184	19.6784
	0.74	-0.0057241	0.00304928	2.50681				0.492	9.33605	0.492	9.14101	0.492	6.50567	0.492	8.06158	0.492	15.2296	0.738	8.85337	0.492	9.90772				0.74	-0.013393	-0.00130081	-0.246761														0.1845	19.6784
	0.742	-0.0122377	-0.00174961	3.93693				0.493333	10.8873	0.493333	9.96542	0.493333	9.39466	0.493333	10.2194	0.493333	15.4854	0.74	11.5249	0.493333	10.6126				0.742	-0.009041	-0.00729944	0.0289989														0.185	22.1912
	0.744	-0.0175769	-0.00054798	4.60201				0.494667	9.10637	0.494667	15.6867	0.494667	12.8765	0.494667	9.90112	0.494667	14.462	0.742	12.0301	0.494667	11.7102				0.744	-0.00468904	-0.00130081	0.304759														0.1855	22.1912
	0.746	-0.0175769	5.093e-05	4.42685				0.496	6.9166	0.496	22.3077	0.496	13.5001	0.496	8.67666	0.496	13.3607	0.744	11.7094	0.496	12.8277				0.746	-0.00913271	-0.00790024	0.045993														0.186	17.4968
	0.748	-0.0142171	0.004949	3.32961				0.497333	6.84642	0.497333	20.5996	0.497333	10.3548	0.497333	8.69252	0.497333	12.9321	0.746	11.7793	0.497333	12.5142				0.748	-0.00943115	-0.0163994	0.222343														0.1865	17.4968
	0.75	-0.0095736	-0.00544987	1.33197				0.498667	8.5479	0.498667	14.2642	0.498667	11.4057	0.498667	5.87418	0.498667	11.4546	0.748	11.0678	0.498667	10.0992				0.75	-0.0097296	-0.00670053	0.398693														0.187	13.3473
	0.752	-0.0095736	-0.00234852	0.578172				0.5	10.0333	0.5	9.65801	0.5	7.95158	0.5	4.21289	0.5	12.1069	0.75	10.4616	0.5	9.48335				0.752	-0.00530096	-0.00189972	1.88662														0.1875	13.3473
	0.754	-0.0117323	-0.00544987	1.80925				0.501333	10.77	0.501333	8.32699	0.501333	8.46364	0.501333	6.42927	0.501333	14.7153	0.752	10.0472	0.501333	9.63863				0.754	-0.00852315	-0.00849915	1.28225														0.188	20.7801
	0.756	-0.0134799	5.093e-05	3.58097				0.502667	11.3575	0.502667	8.16183	0.502667	8.26252	0.502667	11.1588	0.502667	16.3137	0.754	12.0089	0.502667	11.0911				0.756	-0.0117453	-0.00250055	-0.34068														0.1885	20.7801
	0.758	-0.0134799	-0.00474796	3.83213				0.504	11.3103	0.504	11.9141	0.504	7.5498	0.504	15.3893	0.504	16.2819	0.756	13.9754	0.504	12.6316				0.758	-0.006499	0.00970079	0.2808														0.189	20.4767
	0.76	-0.0132213	0.00124874	3.35457				0.505333	9.19063	0.505333	19.5569	0.505333	10.3246	0.505333	11.159	0.505333	13.7142	0.758	13.726	0.505333	12.2341				0.76	-0.0106451	-0.00849915	0.90228														0.1895	20.4767
	0.762	-0.00774348	0.00615063	2.36701				0.506667	6.261	0.506667	22.644	0.506667	12.65	0.506667	6.28916	0.506667	11.8819	0.76	12.5009	0.506667	11.4801				0.762	-0.0147912	-0.00429916	0.888213														0.19	16.3769
	0.764	-0.000546208	0.00674953	1.13113				0.508	6.80913	0.508	18.8532	0.508	11.2791	0.508	6.48862	0.508	11.7195	0.762	11.9296	0.508	11.3041				0.764	-0.0222171	-0.0109997	0.531563														0.1905	16.3769
	0.766	0.00156502	0.00304928	0.0214121				0.509333	9.62315	0.509333	13.3718	0.509333	2.09037	0.509333	6.73393	0.509333	11.8782	0.764	10.8313	0.509333	10.5772				0.766	-0.0156156	-0.00130081	0.174913														0.191	15.1349
	0.768	0.00156502	0.00245037	0.386332				0.510667	11.481	0.510667	10.2705	0.510667	7.5634	0.510667	5.56224	0.510667	12.5699	0.766	10.6402	0.510667	8.3948				0.768	-0.00901401	-0.00670053	1.62206														0.1915	15.1349
	0.77	-0.00528801	-0.0072504	1.79053				0.512	11.9976	0.512	10.1495	0.512	9.84366	0.512	7.55516	0.512	13.6208	0.768	11.0043	0.512	10.1773				0.77	-0.00595195	-0.0104008	0.520479														0.192	21.1968
	0.772	-0.01164	0.00185146	3.33313				0.513333	11.9419	0.513333	14.8278	0.513333	12.734	0.513333	12.0466	0.513333	14.821	0.77	12.337	0.513333	12.6962				0.772	-0.00508871	-0.00309946	-0.581106														0.1925	21.1968
	0.774	-0.01164	0.00064983	3.11221				0.514667	11.298	0.514667	18.7289	0.514667	11.9068	0.514667	13.3757	0.514667	12.7599	0.772	12.8815	0.514667	13.7793				0.774	-0.00422547	-0.00489999	-1.10462														0.193	18.8234
	0.776	-0.00851745	0.00245037	2.00105				0.516	9.71808	0.516	20.993	0.516	15.6778	0.516	8.60859	0.516	9.36055	0.774	12.3085	0.516	12.1174				0.776	-0.0020616	-0.00729944	0.212726														0.1935	18.8234
	0.778	-0.00507925	-0.0011507	0.863492				0.517333	7.75117	0.517333	20.5557	0.517333	12.7074	0.517333	4.32732	0.517333	8.55727	0.776	11.3484	0.517333	11.3739				0.778	-0.0108666	-0.0116005	1.53007														0.194	16.4776
	0.78	-0.0022142	0.00304928	0.718252				0.518667	8.22637	0.518667	16.16	0.518667	7.99686	0.518667	6.30481	0.518667	9.26871	0.778	10.9904	0.518667	10.5335				0.78	-0.0196716	-0.00489999	0.633103														0.1945	16.4776
	0.782	-0.000217438	0.00435009	0.349572				0.52	10.734	0.52	9.81302	0.52	12.1211	0.52	7.53829	0.52	10.309	0.78	10.4805	0.52	9.27825				0.782	-0.0230083	-0.00370026	0.808957														0.195	16.5909
	0.784	-0.000217438	0.00124874	0.464972				0.521333	12.2075	0.521333	7.36151	0.521333	9.13049	0.521333	8.81395	0.521333	11.0192	0.782	10.2498	0.521333	10.3047				0.784	-0.0134563	-0.00670053	0.984812														0.1955	16.3132
	0.786	-0.00390447	-0.00054798	1.66245				0.522667	11.1044	0.522667	12.0296	0.522667	10.284	0.522667	10.6855	0.522667	11.318	0.784	11.3105	0.522667	10.8536				0.786	-0.00390422	-0.00729944	1.42274														0.196	14.9862
	0.788	-0.00545479	0.00064983	2.66217				0.524	10.1038	0.524	15.3639	0.524	11.9644	0.524	12.9148	0.524	10.919	0.786	11.8151	0.524	11.9171				0.788	-0.00597644	-0.0060997	0.46437														0.1965	15.3568
	0.79	-0.00545479	0.00124874	1.24013				0.525333	10.3005	0.525333	16.0931	0.525333	17.0132	0.525333	13.871	0.525333	8.73361	0.788	12.5977	0.525333	12.1925				0.79	-0.00265684	-0.00849915	-0.494														0.197	15.3568
	0.792	-0.00357165	-0.0011507	-0.325828				0.526667	9.93203	0.526667	16.052	0.526667	17.5946	0.526667	9.7678	0.526667	6.53074	0.79	11.2932	0.526667	11.8591				0.792	0.000662762	-0.00130081	0.882053														0.1975	15.3568
	0.794	-0.00354071	-0.00544987	-0.504588				0.528	8.95303	0.528	14.7585	0.528	12.499	0.528	5.95314	0.528	6.23144	0.792	10.5156	0.528	10.6981				0.794	0.00143113	-0.0060997	0.892031														0.198	16.3682
	0.796	-0.00163945	-0.00414906	-0.124788				0.529333	9.72908	0.529333	7.95838	0.529333	7.88644	0.529333	5.97312	0.529333	7.6065	0.794	8.84727	0.529333	8.75321				0.796	-0.00550029	-0.00790024	0.902009														0.1985	16.165
	0.798	-0.00354071	0.00375118	0.404692				0.530667	12.4515	0.530667	3.93249	0.530667	9.09598	0.530667	11.6704	0.530667	8.80218	0.796	10.2654	0.530667	8.9486				0.798	-0.0124317	0	0.109595														0.199	15.6563
	0.8	-0.00658145	-0.0011507	2.09057				0.532	11.8955	0.532	6.45393	0.532	10.4135	0.532	13.3961	0.532	8.60307	0.798	10.0827	0.532	9.88891				0.8	-0.00570433	-0.00550079	0.614195														0.1995	15.6563
	0.802	-0.00857554	0.00245037	3.41925				0.533333	9.49687	0.533333	10.9826	0.533333	15.9885	0.533333	10.9595	0.533333	8.96106	0.8	9.59907	0.533333	10.1627				0.802	-0.0119395	-0.00790024	1.11879														0.2	20.7511
	0.804	-0.0103698	0.00555172	3.29745				0.534667	7.83664	0.534667	15.0513	0.534667	17.1751	0.534667	13.8299	0.534667	8.60155	0.802	10.8265	0.534667	12.2616				0.804	-0.0181747	-0.00489999	0.0399923
	0.806	-0.00943236	-0.00414906	1.81741				0.536	7.34197	0.536	14.8535	0.536	14.0012	0.536	11.6263	0.536	6.75237	0.804	10.8274	0.536	11.5499				0.806	-0.017973	-0.00250055	0.228195
	0.808	-0.00430645	0.00674953	0.188412				0.537333	6.87689	0.537333	12.985	0.537333	12.821	0.537333	6.93244	0.537333	4.97403	0.806	8.5525	0.537333	9.15391				0.808	-0.0136011	-0.0188999	0.416398
	0.81	0.00163979	-0.00295124	-0.494108				0.538667	7.71101	0.538667	7.64128	0.538667	12.815	0.538667	5.33208	0.538667	5.96908	0.808	7.72202	0.538667	7.89488				0.81	-0.00922919	-0.00979996	2.21516
	0.812	0.00163979	0.00555172	0.324332				0.54	9.06666	0.54	3.12746	0.54	9.68468	0.54	8.81936	0.54	8.84949	0.81	7.99533	0.54	8.53559				0.812	-0.0162329	-0.00979996	1.39688
	0.814	-0.00473847	-0.00174961	1.68813				0.541333	10.3742	0.541333	0.961155	0.541333	11.0414	0.541333	12.5889	0.541333	11.0109	0.812	8.78674	0.541333	8.92396				0.814	-0.012254	-0.00489999	0.578606
	0.816	-0.00905378	-0.00355015	2.30441				0.542667	10.7004	0.542667	5.41095	0.542667	15.0252	0.542667	11.6368	0.542667	10.3414	0.814	9.87101	0.542667	9.82618				0.816	-0.00827521	-0.00309946	0.39404
	0.818	-0.00905378	0.00064983	2.56381				0.544	8.06643	0.544	10.7905	0.544	16.5926	0.544	11.6533	0.544	10.5183	0.816	9.7779	0.544	11.2108				0.818	-0.00546457	-0.00250055	0.402619
	0.82	-0.0085663	0.00064983	2.04425				0.545333	5.82297	0.545333	13.6392	0.545333	15.5408	0.545333	9.26672	0.545333	10.4636	0.818	9.58025	0.545333	11.157				0.82	-0.0121248	0.0006008	0.411198
	0.822	-0.00451448	-0.00054798	0.238452				0.546667	6.12768	0.546667	11.8763	0.546667	14.7425	0.546667	8.85383	0.546667	9.65049	0.82	10.0738	0.546667	10.4098				0.822	-0.0187849	-0.00429916	-0.38845
	0.824	0.00150221	0.00555172	-1.64135				0.548	7.77757	0.548	5.96316	0.548	11.0197	0.548	6.49633	0.548	8.80319	0.822	9.37628	0.548	8.75654				0.824	-0.0160458	-0.00370026	1.43074
	0.826	0.00209201	-0.00054798	-1.26355				0.549333	8.33472	0.549333	2.57406	0.549333	11.4288	0.549333	6.80841	0.549333	10.3508	0.824	8.29594	0.549333	7.81754				0.826	-0.0142394	-0.00189972	3.24993
	0.828	0.00209201	0.00124874	0.392732				0.550667	9.37102	0.550667	0.278754	0.550667	8.1778	0.550667	7.33798	0.550667	12.8089	0.826	7.56081	0.550667	8.24511				0.828	-0.012433	-0.0146008	2.9885
	0.83	-0.00112598	0.00555172	1.87037				0.552	10.4194	0.552	1.3834	0.552	10.9777	0.552	12.8455	0.552	14.4967	0.828	9.70998	0.552	9.46457				0.83	-0.0148981	-0.0133991	1.10975
	0.832	-0.00972171	-0.0072504	3.11577				0.553333	10.0213	0.553333	6.45133	0.553333	13.2628	0.553333	13.1707	0.553333	13.9358	0.83	10.9326	0.553333	10.9114				0.832	-0.00878244	-0.00429916	-0.768996
	0.834	-0.0183563	-0.00174961	3.94101				0.554667	7.26156	0.554667	13.1352	0.554667	15.7247	0.554667	9.554	0.554667	12.2468	0.832	10.8872	0.554667	11.0921				0.834	-0.00266682	-0.00130081	0.563471
	0.836	-0.0183563	-0.00604877	3.28753				0.556	5.59451	0.556	12.9219	0.556	14.5487	0.556	7.75858	0.556	11.3231	0.834	10.4844	0.556	10.6646				0.836	-0.00669049	-0.00370026	-0.0639186
	0.838	-0.0157548	-0.00544987	2.13653				0.557333	6.89581	0.557333	9.94817	0.557333	9.98875	0.557333	6.79385	0.557333	11.9859	0.836	9.90387	0.557333	10.0345				0.838	-0.00869102	0	-0.691308
	0.84	-0.00754731	0.00615063	1.13465				0.558667	8.82972	0.558667	7.32324	0.558667	8.1905	0.558667	6.38103	0.558667	11.8076	0.838	9.23654	0.558667	8.86606				0.84	-0.0106916	-0.00060083	-0.24665
	0.842	-0.00145953	0.00375118	1.21245				0.56	9.49401	0.56	5.22594	0.56	9.181	0.56	4.6133	0.56	13.1363	0.84	8.88682	0.56	8.13201				0.842	-0.00691601	0.00600053	1.26741
	0.844	-0.00145953	0.00674953	2.14249				0.561333	9.80399	0.561333	6.14368	0.561333	12.8151	0.561333	9.7166	0.561333	15.2868	0.842	10.053	0.561333	10.0264				0.844	-0.0120279	-0.00489999	2.78146
	0.846	-0.00599493	-0.00474796	3.07101				0.562667	9.34056	0.562667	10.4623	0.562667	14.7009	0.562667	13.8011	0.562667	15.9082	0.844	10.8449	0.562667	12.4655				0.846	-0.0171398	-0.00189972	0.481155
	0.848	-0.00891667	0.00064983	2.70481				0.564	8.25386	0.564	15.8296	0.564	15.1447	0.564	12.4708	0.564	13.9522	0.846	11.0512	0.564	13.0415				0.848	-0.011386	-0.00309946	0.790917
	0.85	-0.00891667	-0.00234852	1.32885				0.565333	6.63863	0.565333	18.6337	0.565333	16.2822	0.565333	6.56505	0.565333	12.0535	0.848	10.8076	0.565333	11.8071				0.85	-0.0125572	-0.0230999	1.10068
	0.852	-0.00891667	-0.00295124	0.611132				0.566667	5.80087	0.566667	17.3639	0.566667	13.875	0.566667	5.02468	0.566667	12.1284	0.85	9.89286	0.566667	11.32				0.852	-0.0137284	-0.00670053	1.71116
	0.854	-0.00677346	-0.0108515	0.208612				0.568	7.81101	0.568	12.9902	0.568	12.496	0.568	4.71981	0.568	12.3513	0.852	9.53797	0.568	10.3494				0.854	-0.0215663	-0.00250055	1.20577
	0.856	-0.00631727	-0.00355015	0.583212				0.569333	11.6203	0.569333	8.65898	0.569333	9.41573	0.569333	6.63002	0.569333	13.2494	0.854	10.2699	0.569333	10.5309				0.856	-0.015666	-0.0060997	0.70038
	0.858	-0.00921874	-0.0011507	1.40021				0.570667	12.6961	0.570667	8.61904	0.570667	11.8735	0.570667	9.15185	0.570667	14.967	0.856	11.1228	0.570667	10.97				0.858	-0.00976564	-0.00729944	2.57883
	0.86	-0.0102834	0.00124874	3.76601				0.572	11.4143	0.572	12.7439	0.572	15.4573	0.572	11.7728	0.572	16.1817	0.858	11.6009	0.572	12.7972				0.86	-0.0113958	0	1.85629
	0.862	-0.0137774	-0.00355015	3.96853				0.573333	10.4912	0.573333	16.9761	0.573333	15.1399	0.573333	14.3398	0.573333	16.2047	0.86	12.9054	0.573333	14.6938				0.862	-0.0119261	-0.00130081	1.13375
	0.864	-0.0137774	-0.0011507	3.14721				0.574667	9.62337	0.574667	19.8647	0.574667	17.1157	0.574667	11.9306	0.574667	14.0719	0.862	13.1031	0.574667	14.1261				0.864	-0.0124563	-0.00729944	0.0890429
	0.866	-0.0108543	0.00245037	1.95261				0.576	8.58596	0.576	20.7237	0.576	13.027	0.576	7.50015	0.576	11.7732	0.864	11.6503	0.576	13.1397				0.866	-0.00873055	-0.00250055	1.3937
	0.868	-0.0108543	-0.00054798	1.85529				0.577333	8.02969	0.577333	15.6978	0.577333	11.204	0.577333	5.3757	0.577333	11.503	0.866	10.4984	0.577333	10.7266				0.868	-0.0137707	-0.00979996	2.69835
	0.87	-0.00956772	-0.0072504	1.73597				0.578667	10.6293	0.578667	7.87308	0.578667	9.91673	0.578667	10.0354	0.578667	12.4816	0.868	11.5526	0.578667	10.4447				0.87	-0.0188109	-0.00790024	1.89312
	0.872	-0.0126803	-0.00174961	2.35417				0.58	13.3976	0.58	6.98676	0.58	7.75749	0.58	11.5107	0.58	13.9206	0.87	11.8821	0.58	11.1465				0.872	-0.0172538	-0.00489999	1.65966
	0.874	-0.0126803	-0.0066515	2.90741				0.581333	13.1517	0.581333	11.3463	0.581333	8.15778	0.581333	10.2907	0.581333	14.6604	0.872	11.2166	0.581333	11.4413				0.874	-0.0120827	-0.00729944	1.4262
	0.876	-0.0125235	0.00124874	3.05065				0.582667	10.4795	0.582667	15.7973	0.582667	15.0114	0.582667	12.4378	0.582667	14.8074	0.874	11.4334	0.582667	12.3359				0.876	-0.00691158	-0.00429916	2.02356
	0.878	-0.0124173	-0.00414906	2.43293				0.584	8.91595	0.584	19.3922	0.584	12.0169	0.584	13.9232	0.584	13.5662	0.876	12.4924	0.584	14.1618				0.878	-0.0132386	-0.00670053	0.843941
	0.88	-0.00436918	0.004949	0.683372				0.585333	8.27025	0.585333	20.8324	0.585333	13.04	0.585333	13.0106	0.585333	10.9466	0.878	13.1308	0.585333	13.0154				0.88	-0.0122302	-0.00130081	-0.335683
	0.882	0.00262537	0.00064983	-0.596348				0.586667	8.46056	0.586667	17.6533	0.586667	9.49821	0.586667	5.31189	0.586667	8.52287	0.88	10.7034	0.586667	10.5977				0.882	-0.0112217	-0.00189972	0.778667
	0.884	0.00262537	0.00615063	-0.540548				0.588	10.1132	0.588	12.3919	0.588	5.87034	0.588	6.54161	0.588	9.13108	0.882	10.0857	0.588	9.53519				0.884	-0.0122306	-0.00550079	1.21748
	0.886	-5.62281e-05	5.093e-05	0.799652				0.589333	12.0996	0.589333	9.00349	0.589333	9.43291	0.589333	11.9933	0.589333	10.9281	0.884	11.205	0.589333	9.97896				0.886	-0.0165204	-0.00550079	1.6563
	0.888	-0.00564057	-0.0011507	1.74569				0.590667	14.4211	0.590667	10.2511	0.590667	11.8792	0.590667	15.232	0.590667	11.9331	0.886	12.7101	0.590667	12.254				0.888	-0.0208102	0.00659944	0.0145066
	0.89	-0.00999854	-0.00234852	2.37877				0.592	14.3692	0.592	15.7656	0.592	15.9057	0.592	14.9644	0.592	11.0982	0.888	13.2553	0.592	13.6153				0.89	-0.0122005	-0.0200996	0.953852
	0.892	-0.0113222	-0.00544987	2.91241				0.593333	11.3804	0.593333	20.0254	0.593333	14.602	0.593333	14.1565	0.593333	10.7541	0.89	12.65	0.593333	14.4444				0.892	-0.011903	-0.00309946	1.8932
	0.894	-0.0113222	-0.00054798	2.55821				0.594667	9.27687	0.594667	20.8257	0.594667	15.6568	0.594667	15.4623	0.594667	8.64203	0.892	12.7033	0.594667	13.7618				0.894	-0.0116056	-0.00550079	1.08421
	0.896	-0.0080094	-0.00174961	0.872092				0.596	10.802	0.596	17.7285	0.596	12.7385	0.596	12.296	0.596	6.35719	0.894	12.1676	0.596	12.5681				0.896	-0.013971	-0.0104008	1.0497
	0.898	-0.00408466	-0.00414906	-0.304428				0.597333	12.429	0.597333	14.7699	0.597333	11.5629	0.597333	7.67169	0.597333	6.40171	0.896	10.9713	0.597333	10.8022				0.898	-0.00742164	-0.00130081	1.01519
	0.9	-0.00408466	0.00375118	0.636732				0.598667	12.991	0.598667	10.0921	0.598667	7.43445	0.598667	11.9279	0.598667	8.06418	0.898	11.1361	0.598667	10.9276				0.9	-0.00403393	-0.0207005	2.72587
	0.902	-0.00547791	5.093e-05	2.01885				0.6	14.2163	0.6	7.41988	0.6	9.34565	0.6	17.2631	0.6	9.88527	0.9	12.1253	0.6	11.2438				0.902	-0.0109852	-0.00370026	1.60448
	0.904	-0.0085882	0.00245037	2.90057				0.601333	14.9155	0.601333	9.97416	0.601333	16.4415	0.601333	21.8957	0.601333	10.9168	0.902	13.6108	0.601333	13.4095				0.904	-0.0179365	-0.00790024	0.483081
	0.906	-0.0091968	0.00245037	2.92301				0.602667	13.2684	0.602667	17.2082	0.602667	14.8971	0.602667	18.6541	0.602667	9.84201	0.904	13.4758	0.602667	15.0828				0.906	-0.0109763	-0.00849915	0.454552
	0.908	-0.0101749	5.093e-05	2.78977				0.604	9.61731	0.604	19.7251	0.604	17.0187	0.604	14.3398	0.604	7.95134	0.906	11.5336	0.604	13.3061				0.908	-0.0115509	-0.00979996	0.698769
	0.91	-0.0101749	-0.00544987	1.46533				0.605333	8.66373	0.605333	17.8187	0.605333	13.6791	0.605333	16.4198	0.605333	6.26231	0.908	11.7782	0.605333	13.2367				0.91	-0.0121255	-0.00909998	0.942987
	0.912	-0.00551872	0.00304928	-0.347028				0.606667	10.6388	0.606667	14.9903	0.606667	11.3616	0.606667	17.3419	0.606667	5.88028	0.91	11.5813	0.606667	12.5061				0.912	-0.0193878	-0.00370026	0.146675
	0.914	-0.00184192	-0.00474796	-1.20467				0.608	12.7314	0.608	11.0297	0.608	10.6523	0.608	12.6016	0.608	5.75252	0.912	10.8667	0.608	10.6954				0.914	-0.0150686	-0.0104008	1.61777
	0.916	-0.00184192	-0.00414906	-0.0986279				0.609333	13.2572	0.609333	7.43264	0.609333	13.4657	0.609333	13.2883	0.609333	7.58449	0.914	10.0717	0.609333	10.443				0.916	-0.0107494	-0.00250055	3.08887
	0.918	-0.00441902	0.00064983	1.43333				0.610667	13.4059	0.610667	8.45506	0.610667	12.0458	0.610667	16.3228	0.610667	9.2892	0.916	10.1018	0.610667	12.1877				0.918	-0.0127784	-0.00550079	3.14359
	0.92	-0.00459618	0.00124874	2.36009				0.612	12.7795	0.612	14.919	0.612	15.1446	0.612	19.0258	0.612	8.5254	0.918	11.4296	0.612	13.4591				0.92	-0.0126699	-0.00250055	1.77579
	0.922	-0.00459618	0.00375118	1.96501				0.613333	10.9716	0.613333	19.6077	0.613333	14.2407	0.613333	13.5199	0.613333	6.35466	0.92	10.9011	0.613333	13.1197				0.922	-0.0125615	-0.00429916	0.407991
	0.924	-0.0033813	0.00375118	1.26313				0.614667	8.77879	0.614667	20.3515	0.614667	13.2883	0.614667	8.81359	0.614667	4.31295	0.922	9.6468	0.614667	11.2995				0.924	-0.00758671	-0.0060997	1.84443
	0.926	-0.00197754	0.00064983	0.825892				0.616	8.25607	0.616	15.9416	0.616	11.1124	0.616	9.29556	0.616	4.1108	0.924	7.71216	0.616	10.1785				0.926	-0.0154426	-0.00370026	1.23
	0.928	-0.00165166	0.00375118	0.0373721				0.617333	10.8105	0.617333	10.0235	0.617333	9.99771	0.617333	7.67061	0.617333	4.26994	0.926	8.65504	0.617333	8.77739				0.928	-0.0232986	-0.00790024	0.615562
	0.93	-0.00232786	-0.00174961	0.063092				0.618667	13.3693	0.618667	5.6047	0.618667	8.43928	0.618667	9.32311	0.618667	4.69852	0.928	8.97177	0.618667	8.59867				0.93	-0.0190145	-0.0116005	0.664813
	0.932	-0.00425555	5.093e-05	1.64001				0.62	13.4888	0.62	6.47661	0.62	12.8047	0.62	7.74683	0.62	7.29708	0.93	8.87498	0.62	8.68971				0.932	-0.0121235	-0.00489999	2.07852
	0.934	-0.0111691	-0.00295124	3.51861				0.621333	12.5066	0.621333	10.2726	0.621333	14.7807	0.621333	9.36767	0.621333	8.5297	0.932	8.64952	0.621333	10.6962				0.934	-0.00523249	-0.00489999	3.49222
	0.936	-0.0127347	-0.00174961	3.51985				0.622667	11.797	0.622667	15.2685	0.622667	17.2648	0.622667	8.63094	0.622667	7.14174	0.934	9.73172	0.622667	11.5238				0.936	-0.0113247	-0.00849915	1.57319
	0.938	-0.0127347	0.00124874	2.72229				0.624	11.0431	0.624	18.542	0.624	18.067	0.624	1.46312	0.624	6.12696	0.936	8.42033	0.624	10.888				0.938	-0.0104305	0.00119971	1.58314
	0.94	-0.00755899	0.00555172	2.08457				0.625333	9.54362	0.625333	17.7859	0.625333	13.5104	0.625333	-0.088569	0.625333	4.67904	0.938	7.14236	0.625333	9.9974				0.94	-0.00953624	-0.00849915	1.59309
	0.942	-0.00444043	0.00124874	1.68157				0.626667	10.1642	0.626667	11.8723	0.626667	10.0261	0.626667	1.2049	0.626667	5.08839	0.94	8.08356	0.626667	8.36804				0.942	-0.0179205	-0.00250055	1.89996
	0.944	-0.00309494	0.00185146	1.31369				0.628	12.5108	0.628	6.59546	0.628	10.3609	0.628	5.17899	0.628	6.131	0.942	7.77406	0.628	8.08846				0.944	-0.021993	-0.00670053	0.876946
	0.946	-0.00444043	0.00674953	1.95637				0.629333	13.9227	0.629333	6.87003	0.629333	16.5344	0.629333	3.06897	0.629333	7.85899	0.944	7.53183	0.629333	8.41633				0.946	-0.0260655	0.00239944	0.359506
	0.948	-0.00914592	-0.00174961	3.28473				0.630667	12.6552	0.630667	10.1601	0.630667	16.2033	0.630667	2.58801	0.630667	8.74955	0.946	7.23591	0.630667	10.1375				0.948	-0.0131069	-0.00250055	1.81373
	0.95	-0.0153334	-0.0011507	4.13973				0.632	10.3814	0.632	13.4575	0.632	17.7763	0.632	4.41688	0.632	8.39459	0.948	8.3115	0.632	10.5707				0.95	-0.0149217	-0.0060997	3.26795
	0.952	-0.0153334	-0.0011507	3.65689				0.633333	8.71609	0.633333	17.0075	0.633333	17.7353	0.633333	5.22716	0.633333	8.06013	0.95	9.20752	0.633333	11.3574				0.952	-0.0167365	-0.00370026	1.54884
	0.954	-0.0146979	-0.00474796	2.21741				0.634667	8.15123	0.634667	17.3608	0.634667	14.5648	0.634667	-2.28332	0.634667	5.99868	0.952	7.49005	0.634667	9.39254				0.954	-0.0155753	-0.00309946	1.8233
	0.956	-0.00914816	5.093e-05	1.18241				0.636	8.58893	0.636	12.8411	0.636	12.4444	0.636	-0.337846	0.636	5.6503	0.954	6.92929	0.636	8.26145				0.956	-0.014456	-0.00370026	2.09776
	0.958	-0.00914816	0.00245037	1.20077				0.637333	9.52822	0.637333	7.51747	0.637333	11.116	0.637333	3.48121	0.637333	7.36716	0.956	7.87578	0.637333	8.0677				0.958	-0.0133367	-0.00060083	3.71992
	0.96	-0.003527	-0.0132509	1.70329				0.638667	11.4465	0.638667	6.30483	0.638667	10.7774	0.638667	6.79774	0.638667	8.44241	0.958	8.88087	0.638667	8.82149				0.96	-0.0233671	-0.00729944	2.50301
	0.962	-0.00615106	0.00734844	2.43093				0.64	12.2587	0.64	8.06849	0.64	12.2083	0.64	5.75477	0.64	9.81595	0.96	9.80916	0.64	9.33507				0.962	-0.0175086	-0.0060997	1.28609
	0.964	-0.00960003	0.00185146	2.94457				0.641333	10.4067	0.641333	13.6144	0.641333	15.144	0.641333	6.23934	0.641333	10.0588	0.962	10.006	0.641333	10.5055				0.964	-0.0116501	0	2.15491
	0.966	-0.00822575	0.00185146	2.78117				0.642667	7.44086	0.642667	18.3943	0.642667	13.9544	0.642667	8.62669	0.642667	9.71576	0.964	10.0508	0.642667	11.8643				0.966	-0.00991557	-0.00550079	1.69869
	0.968	-0.00822575	-0.0011507	1.50689				0.644	6.02922	0.644	20.1466	0.644	11.9672	0.644	6.48797	0.644	8.11705	0.966	9.85757	0.644	10.9471				0.968	-0.0118244	-0.00909998	1.24247
	0.97	-0.00624731	-0.0066515	-0.333788				0.645333	6.95553	0.645333	16.7488	0.645333	12.8889	0.645333	0.900536	0.645333	6.77615	0.968	9.21387	0.645333	8.66964				0.97	-0.0137333	-0.00429916	0.203799
	0.972	-0.00326015	-0.00355015	-0.586548				0.646667	8.15498	0.646667	12.1922	0.646667	11.8	0.646667	3.87492	0.646667	7.72161	0.97	9.35836	0.646667	8.96653				0.972	-0.00610757	-0.00489999	2.35448
	0.974	-0.00326015	-0.00054798	0.117172				0.648	8.72445	0.648	8.49689	0.648	8.95627	0.648	9.61918	0.648	9.57636	0.972	10.3933	0.648	9.64337				0.974	-0.0160131	-0.00729944	4.50516
	0.976	-0.00568116	-0.00604877	1.30321				0.649333	9.97129	0.649333	8.94843	0.649333	8.84107	0.649333	15.2357	0.649333	10.4565	0.974	11.8793	0.649333	10.7137				0.976	-0.0259186	0	4.05992
	0.978	-0.00599237	-0.00355015	1.65205				0.650667	10.4243	0.650667	12.708	0.650667	14.5505	0.650667	11.7506	0.650667	10.708	0.976	11.6275	0.650667	10.8864				0.978	-0.0271489	0.0006008	2.7642
	0.98	-0.00599237	0.00615063	1.99425				0.652	8.69211	0.652	18.0871	0.652	15.0188	0.652	9.67427	0.652	10.3915	0.978	11.4162	0.652	12.2791				0.98	-0.0196078	0.00720024	1.46848
	0.982	-0.00112266	0.00375118	1.04253				0.653333	5.83134	0.653333	19.508	0.653333	13.4706	0.653333	9.2877	0.653333	9.40811	0.98	11.2561	0.653333	11.8108				0.982	-0.0120666	-0.0060997	2.11879
	0.984	0.000852897	0.00375118	-0.115268				0.654667	6.31523	0.654667	17.4546	0.654667	8.2165	0.654667	11.378	0.654667	8.23065	0.982	11.3691	0.654667	11.3698				0.984	-0.0218469	-0.00489999	1.29082
	0.986	0.000852897	-0.00174961	-0.968588				0.656	7.6712	0.656	12.2633	0.656	3.97602	0.656	10.0133	0.656	8.25747	0.984	11.6275	0.656	9.28436				0.986	-0.0207995	-0.00250055	0.462855
	0.988	0.00220309	-0.00474796	-0.479908				0.657333	8.76581	0.657333	6.33767	0.657333	6.19219	0.657333	4.32271	0.657333	9.78685	0.986	9.34849	0.657333	6.63781				0.988	-0.0197522	-0.0146008	1.83994
	0.99	-0.000351793	0.00555172	0.817572				0.658667	9.6722	0.658667	4.08277	0.658667	10.694	0.658667	12.4864	0.658667	12.4008	0.988	10.6864	0.658667	8.96688				0.99	-0.013033	-0.00909998	3.20607
	0.992	-0.00860454	-0.0108515	2.43105				0.66	10.144	0.66	7.82252	0.66	10.5531	0.66	19.8238	0.66	14.4939	0.99	12.9569	0.66	12.5956				0.992	-0.0197124	-0.0060997	4.57221
	0.994	-0.0115049	-0.00355015	2.70765				0.661333	9	0.661333	12.1532	0.661333	10.5295	0.661333	17.7926	0.661333	13.318	0.992	13.4532	0.661333	12.5634				0.994	-0.0246349	-0.00550079	1.56456
	0.996	-0.0118459	-0.00054798	2.02025				0.662667	7.14276	0.662667	16.2098	0.662667	11.6893	0.662667	10.2222	0.662667	12.1091	0.994	11.9742	0.662667	11.2427				0.996	-0.0187722	-0.0060997	2.28356
	0.998	-0.00897002	-0.00604877	0.815572				0.664	5.59649	0.664	17.1614	0.664	12.096	0.664	8.17198	0.664	11.9675	0.996	11.0293	0.664	10.9173				0.998	-0.0129095	-0.00060083	3.00256
	1	-0.00707282	-0.00604877	-0.133028				0.665333	5.09225	0.665333	14.1832	0.665333	11.1983	0.665333	13.9781	0.665333	10.836	0.998	11.7952	0.665333	11.2371				1	-0.0232675	-0.00670053	2.85735
	1.002	-0.00105417	0.00185146	-1.35723				0.666667	7.45791	0.666667	7.68216	0.666667	6.33444	0.666667	11.8183	0.666667	10.7025	1	11.37	0.666667	9.77181				1.002	-0.0260583	0.0006008	2.30276
	1.004	0.00288561	5.093e-05	-0.839348				0.668	9.26928	0.668	3.24891	0.668	8.03989	0.668	12.2137	0.668	11.9381			0.668	8.60089				1.004	-0.0288491	-0.00979996	1.74816
	1.006	0.00288561	0.00615063	0.946932				0.669333	9.40458	0.669333	4.58299	0.669333	11.1989	0.669333	15.6274	0.669333	13.7149			0.669333	10.274				1.006	-0.0180701	-0.00309946	4.36949
	1.008	-0.00379334	-0.0066515	2.09817				0.670667	8.89484	0.670667	9.80261	0.670667	13.1191	0.670667	21.0901	0.670667	13.5836			0.670667	12.914				1.008	-0.0192155	-0.00250055	2.79941
	1.01	-0.00872672	-0.00414906	1.45013				0.672	8.65789	0.672	13.3737	0.672	13.226	0.672	16.0206	0.672	10.9787			0.672	12.43				1.01	-0.0203609	-0.00550079	1.22933
	1.012	-0.00872672	-0.00474796	0.688972				0.673333	7.48629	0.673333	15.9199	0.673333	9.97067	0.673333	8.76953	0.673333	9.2219			0.673333	10.9247				1.012	-0.0153233	-0.00849915	0.285083
	1.014	-0.0073525	-0.00414906	0.021972				0.674667	7.0376	0.674667	14.7803	0.674667	4.98818	0.674667	7.96885	0.674667	8.5044			0.674667	9.65236				1.014	-0.0180838	-0.00909998	1.02439
	1.016	-0.00571905	-0.0114504	-1.06231				0.676	8.22571	0.676	8.1486	0.676	9.7688	0.676	12.4881	0.676	8.92969			0.676	8.55606				1.016	-0.0208444	-0.00670053	1.76369
	1.018	-0.00135939	5.093e-05	-1.05659				0.677333	11.2166	0.677333	2.9259	0.677333	7.63691	0.677333	15.2244	0.677333	9.32159			0.677333	9.69145				1.018	-0.0332209	-0.00060083	0.553333
	1.02	-0.00151503	0.00245037	0.233052				0.678667	12.8171	0.678667	3.11162	0.678667	5.54685	0.678667	13.3897	0.678667	10.5279			0.678667	9.49665				1.02	-0.0257911	-0.00250055	2.34269
	1.022	-0.00151503	0.00375118	2.07485				0.68	12.0835	0.68	6.36083	0.68	4.18924	0.68	13.9613	0.68	12.477			0.68	10.0859				1.022	-0.0183612	-0.0133991	4.13206
	1.024	-0.00569801	0.00124874	2.25129				0.681333	11.0606	0.681333	10.6759	0.681333	13.7515	0.681333	17.9478	0.681333	12.3654			0.681333	11.2478				1.024	-0.0173701	-0.0060997	4.41979
	1.026	-0.00569801	0.00124874	2.02413				0.682667	10.1869	0.682667	14.0452	0.682667	12.8118	0.682667	17.1095	0.682667	10.4315			0.682667	13.1049				1.026	-0.017531	-0.00670053	2.68112
	1.028	-0.00480163	0.00124874	1.00105				0.684	9.61556	0.684	12.2707	0.684	3.5342	0.684	8.96307	0.684	9.12273			0.684	10.5568				1.028	-0.0176918	-0.0060997	0.942455
	1.03	-0.00187562	-0.00234852	-0.338188				0.685333	10.5759	0.685333	7.00661	0.685333	5.92189	0.685333	8.10816	0.685333	8.87378			0.685333	7.61972				1.03	-0.0133922	-0.00979996	3.43063
	1.032	0.000447727	5.093e-05	-0.722788				0.686667	12.8997	0.686667	3.79426	0.686667	6.18711	0.686667	14.7493	0.686667	10.642			0.686667	9.60143				1.032	-0.0246633	-0.00309946	3.33716
	1.034	0.000447727	0.00064983	-0.310348				0.688	15.2722	0.688	3.23827	0.688	9.51599	0.688	14.9384	0.688	11.04			0.688	10.1352				1.034	-0.0359345	-0.00790024	3.24369
	1.036	-0.00178469	-0.00355015	0.477612				0.689333	16.7948	0.689333	4.57094	0.689333	12.3764	0.689333	12.4015	0.689333	10.8279			0.689333	10.8222				1.036	-0.0346543	-0.00429916	1.81604
	1.038	-0.00554283	-0.00414906	1.20949				0.690667	15.142	0.690667	10.3135	0.690667	8.90622	0.690667	11.3242	0.690667	11.4491			0.690667	12.121				1.038	-0.0240059	-0.00250055	3.70511
	1.04	-0.00554283	0.00185146	1.86913				0.692	12.2853	0.692	15.0669	0.692	8.73767	0.692	8.69836	0.692	10.2106			0.692	11.0335				1.04	-0.0133574	-0.00670053	4.79215
	1.042	-0.00451992	-0.00174961	0.416292				0.693333	11.0718	0.693333	13.1182	0.693333	9.80317	0.693333	6.10356	0.693333	8.17929			0.693333	9.44212				1.042	-0.0210698	-0.00429916	3.08967
	1.044	0.000293467	0.00304928	-0.420228				0.694667	11.3465	0.694667	8.50988	0.694667	8.36248	0.694667	4.5081	0.694667	6.56566			0.694667	8.14666				1.044	-0.0156407	-0.00849915	1.3872
	1.046	0.00327674	0.00304928	-0.238108				0.696	11.6741	0.696	5.06172	0.696	3.58365	0.696	5.44384	0.696	7.60043			0.696	7.62851				1.046	-0.0102115	-0.00550079	3.81636
	1.048	0.00327674	0.00375118	0.299852				0.697333	13.1901	0.697333	1.60765	0.697333	5.44913	0.697333	9.81914	0.697333	9.35954			0.697333	7.51202				1.048	-0.0139246	-0.0121994	4.57137
	1.05	-0.000593623	-0.00234852	0.659012				0.698667	15.0926	0.698667	1.54385	0.698667	12.2928	0.698667	11.2687	0.698667	9.80127			0.698667	8.63109				1.05	-0.0247833	-0.00429916	5.32638
	1.052	-0.00436179	0.00064983	1.09721				0.7	15.4023	0.7	6.31121	0.7	13.893	0.7	8.01009	0.7	10.0075			0.7	10.4048				1.052	-0.0356421	-0.00849915	2.95328
	1.054	-0.00436179	-0.0066515	1.30181				0.701333	12.922	0.701333	12.8711	0.701333	14.6618	0.701333	5.21382	0.701333	9.57686			0.701333	10.8954				1.054	-0.0226865	-0.00189972	3.64802
	1.056	-0.00201496	-0.0011507	-0.214948				0.702667	11.4097	0.702667	15.685	0.702667	11.6343	0.702667	5.62808	0.702667	8.87479			0.702667	11.2519				1.056	-0.0217483	-0.00370026	4.34277
	1.058	0.00495518	0.004949	-1.31307				0.704	11.8677	0.704	15.0832	0.704	5.08321	0.704	4.65354	0.704	7.30745			0.704	10.1092				1.058	-0.0208101	0	3.06798
	1.06	0.00523352	0.0146498	-1.48927				0.705333	13.6213	0.705333	10.8836	0.705333	5.34738	0.705333	1.30102	0.705333	7.037			0.705333	7.58524				1.06	-0.02205	-0.00429916	3.41667
	1.062	0.00523352	5.093e-05	-0.053708				0.706667	15.0725	0.706667	7.53495	0.706667	9.85412	0.706667	4.24959	0.706667	8.9264			0.706667	8.22617				1.062	-0.0192528	-0.00370026	3.76536
	1.064	-0.000191393	0.00375118	1.09993				0.708	16.7664	0.708	6.20016	0.708	15.8192	0.708	8.895	0.708	10.9927			0.708	10.5417				1.064	-0.0164557	-0.00849915	6.78438
	1.066	-0.00335161	0.00185146	1.97653				0.709333	16.6349	0.709333	10.9975	0.709333	11.5428	0.709333	13.0848	0.709333	12.2571			0.709333	13.7587				1.066	-0.027323	-0.00250055	4.56406
	1.068	-0.00506428	-0.0011507	2.00201				0.710667	14.9914	0.710667	15.0286	0.710667	11.5113	0.710667	8.18539	0.710667	11.0402			0.710667	12.1577				1.068	-0.0208535	-0.0121994	2.34375
	1.07	-0.00611382	0.00064983	1.18093				0.712	12.2164	0.712	20.0382	0.712	11.3329	0.712	4.94781	0.712	10.0715			0.712	11.757				1.07	-0.0143839	-0.00729944	2.11713
	1.072	-0.00512344	-0.00604877	0.031052				0.713333	10.3104	0.713333	21.856	0.713333	12.2491	0.713333	5.77763	0.713333	9.57231			0.713333	11.7698				1.072	-0.0105011	-0.00489999	2.68206
	1.074	-0.00198654	-0.00234852	-0.821788				0.714667	10.7161	0.714667	18.6091	0.714667	8.10892	0.714667	6.20249	0.714667	8.77865			0.714667	11.3111				1.074	-0.0200909	-0.00189972	3.24699
	1.076	0.000519722	-0.00414906	-1.06247				0.716	13.692	0.716	11.5845	0.716	6.8967	0.716	4.48459	0.716	8.86517			0.716	9.34704				1.076	-0.0296807	-0.00550079	2.13221
	1.078	0.000519722	0.00674953	0.393492				0.717333	15.466	0.717333	11.2508	0.717333	8.29584	0.717333	7.91931	0.717333	11.3765			0.717333	10.5819				1.078	-0.0231271	-0.00370026	5.0073
	1.08	-0.00112909	0.00674953	2.27713				0.718667	15.1552	0.718667	14.9332	0.718667	10.1955	0.718667	14.1965	0.718667	13.7911			0.718667	13.2743				1.08	-0.025123	-0.00130081	7.88238
	1.082	-0.00385448	0.00435009	2.42501				0.72	14.2228	0.72	19.2081	0.72	14.1278	0.72	12.4367	0.72	14.0056			0.72	14.0137				1.082	-0.0271188	-0.00670053	7.32548
	1.084	-0.00385448	0.00064983	1.73025				0.721333	13.1252	0.721333	21.795	0.721333	10.8469	0.721333	8.1608	0.721333	12.4785			0.721333	13.9375				1.084	-0.0320705	-0.00429916	4.59633
	1.086	-0.00288372	0.00435009	1.19189				0.722667	10.6975	0.722667	23.2477	0.722667	5.68088	0.722667	3.88105	0.722667	11.7274			0.722667	12.0801				1.086	-0.0228768	-0.0060997	1.86717
	1.088	-0.00240359	0.00064983	-0.020548				0.724	9.38742	0.724	19.8002	0.724	6.49327	0.724	6.65324	0.724	11.7269			0.724	10.6497				1.088	-0.0140765	-0.00370026	3.55922
	1.09	-0.000691103	-0.00905094	-1.16531				0.725333	11.613	0.725333	12.945	0.725333	8.31213	0.725333	10.3129	0.725333	11.6183			0.725333	10.5965				1.09	-0.0247262	-0.00979996	2.54161
	1.092	-0.00267722	-0.00295124	-0.496628				0.726667	15.0007	0.726667	7.25235	0.726667	12.2726	0.726667	9.32477	0.726667	12.8861			0.726667	10.5552				1.092	-0.0353758	0.00119971	1.524
	1.094	-0.00570842	-0.00234852	1.16965				0.728	15.7274	0.728	8.53493	0.728	9.35537	0.728	10.2622	0.728	13.8834			0.728	12.1361				1.094	-0.0331051	-0.00370026	2.48305
	1.096	-0.00969977	-0.00414906	2.81265				0.729333	14.4097	0.729333	13.6541	0.729333	13.3514	0.729333	14.3265	0.729333	15.5881			0.729333	13.4668				1.096	-0.0277381	-0.0060997	4.72093
	1.098	-0.0101974	-0.00234852	2.50597				0.730667	13.3562	0.730667	18.1018	0.730667	12.5607	0.730667	14.9045	0.730667	14.6566			0.730667	14.8741				1.098	-0.0223711	-0.00250055	6.95881
	1.1	-0.0101974	-0.00234852	1.41849				0.732	11.8666	0.732	18.8827	0.732	11.0341	0.732	8.9056	0.732	12.0127			0.732	12.8457				1.1	-0.0296477	-0.0133991	3.37803
	1.102	-0.0044119	0.00185146	0.612132				0.733333	9.80344	0.733333	17.4636	0.733333	6.90491	0.733333	4.4776	0.733333	9.89413			0.733333	10.5346				1.102	-0.0242579	-0.00370026	3.64425
	1.104	-0.000699188	-0.0011507	-0.087348				0.734667	8.95028	0.734667	13.4946	0.734667	8.98033	0.734667	8.94952	0.734667	10.1474			0.734667	9.68934				1.104	-0.0188682	-0.00670053	3.91048
	1.106	5.38242e-06	5.093e-05	-0.233068				0.736	10.6681	0.736	8.04132	0.736	12.5578	0.736	14.8233	0.736	11.0463			0.736	10.7119				1.106	-0.025643	0	4.87282
	1.108	-9.67376e-05	0.004949	1.08529				0.737333	12.7074	0.737333	4.29094	0.737333	11.1929	0.737333	14.2993	0.737333	11.7256			0.737333	11.1162				1.108	-0.0308647	0.00239944	3.82894
	1.11	-0.00442366	0.00124874	2.67597				0.738667	12.169	0.738667	6.59499	0.738667	8.3589	0.738667	11.7374	0.738667	12.0434			0.738667	10.7475				1.11	-0.0360864	-0.00909998	2.78506
	1.112	-0.0121146	-0.00844822	3.23849				0.74	9.8514	0.74	14.2609	0.74	15.0648	0.74	13.6243	0.74	13.4199			0.74	11.9031				1.112	-0.0200945	-0.00370026	5.5043
	1.114	-0.0128803	-0.00355015	2.80597				0.741333	8.37938	0.741333	18.6481	0.741333	15.7561	0.741333	13.3053	0.741333	11.9462			0.741333	13.4687				1.114	-0.0244292	0.00119971	4.18773
	1.116	-0.0128803	-0.00544987	1.38417				0.742667	7.91287	0.742667	17.822	0.742667	11.5016	0.742667	7.59771	0.742667	9.54372			0.742667	11.7265				1.116	-0.0287639	0	2.87116
	1.118	-0.00809207	-0.00414906	0.262132				0.744	7.90857	0.744	15.6364	0.744	4.88732	0.744	5.24771	0.744	9.05239			0.744	9.86933				1.118	-0.028666	-0.00489999	1.76379
	1.12	-0.00809207	-0.00174961	0.603932				0.745333	7.76239	0.745333	12.3505	0.745333	7.26486	0.745333	9.98405	0.745333	10.8196			0.745333	9.16078				1.12	-0.0250217	-0.00130081	3.97654
	1.122	-0.00632221	-0.00604877	1.37661				0.746667	9.15433	0.746667	6.61012	0.746667	14.4456	0.746667	14.0044	0.746667	13.047			0.746667	10.0161				1.122	-0.0213774	-0.00790024	6.18929
	1.124	-0.00950102	0.00185146	2.32457				0.748	10.1249	0.748	6.70368	0.748	15.9731	0.748	13.9565	0.748	14.1407			0.748	11.8743				1.124	-0.0361134	-0.00250055	4.50705
	1.126	-0.0122504	0.00064983	3.39885				0.749333	8.32261	0.749333	11.7792	0.749333	13.6372	0.749333	10.2945	0.749333	14.4972			0.749333	12.1733				1.126	-0.0277776	-0.00309946	4.32435
	1.128	-0.0153184	-0.00295124	3.68497				0.750667	5.194	0.750667	17.5245	0.750667	12.0552	0.750667	8.41455	0.750667	14.3209			0.750667	11.8182				1.128	-0.0194419	-0.0104008	4.14165
	1.13	-0.0153184	-0.0169512	2.30221				0.752	4.71935	0.752	17.784	0.752	7.68966	0.752	9.58911	0.752	12.1248			0.752	11.2545				1.13	-0.0162579	-0.0139999	5.32897
	1.132	-0.00923825	0.00064983	0.119852				0.753333	5.71276	0.753333	15.6493	0.753333	7.76108	0.753333	4.50875	0.753333	9.31298			0.753333	8.5747				1.132	-0.0213127	-0.00429916	3.82406
	1.134	-0.00234858	-0.00295124	-0.541468				0.754667	6.99305	0.754667	11.0079	0.754667	5.78831	0.754667	5.62793	0.754667	8.47227			0.754667	7.97245				1.134	-0.0263674	-0.00429916	2.169
	1.136	-0.00234858	-0.00355015	0.090412				0.756	7.80045	0.756	8.04746	0.756	8.26297	0.756	8.93704	0.756	10.2359			0.756	8.16184				1.136	-0.0211689	-0.00489999	5.07014
	1.138	-0.00412143	-0.0011507	0.795092				0.757333	8.39104	0.757333	6.9636	0.757333	9.63448	0.757333	13.0121	0.757333	12.6027			0.757333	9.84649				1.138	-0.0277219	0.0006008	7.97127
	1.14	-0.00667931	-0.0011507	1.96921				0.758667	7.54349	0.758667	10.3139	0.758667	11.3933	0.758667	12.5222	0.758667	11.5485			0.758667	10.3125				1.14	-0.0342748	-0.00429916	7.16142
	1.142	-0.00986057	5.093e-05	2.68613				0.76	5.59341	0.76	13.8628	0.76	13.0186	0.76	6.57067	0.76	10.6035			0.76	9.60473				1.142	-0.0334692	-0.00670053	5.2395
	1.144	-0.00986057	-0.00234852	2.11329				0.761333	3.78831	0.761333	16.5761	0.761333	11.3895	0.761333	5.07898	0.761333	7.85722			0.761333	9.26384				1.144	-0.0249714	-0.00909998	3.31758
	1.146	-0.00775236	-0.00234852	0.615652				0.762667	3.50605	0.762667	15.3724	0.762667	10.3598	0.762667	6.48184	0.762667	7.00638			0.762667	8.75125				1.146	-0.0164736	-0.00790024	4.82903
	1.148	-0.000150578	0.00734844	-0.545108				0.764	5.61024	0.764	10.3747	0.764	6.81676	0.764	7.9152	0.764	5.6293			0.764	7.97783				1.148	-0.0254644	-0.0116005	3.38542
	1.15	0.000663452	0.00124874	-0.815308				0.765333	8.52051	0.765333	5.77105	0.765333	9.66974	0.765333	5.82328	0.765333	5.89875			0.765333	6.56607				1.15	-0.0248881	-0.0121994	1.94182
	1.152	0.000663452	-0.0011507	0.508092				0.766667	9.49302	0.766667	6.06003	0.766667	14.7132	0.766667	10.0667	0.766667	8.46948			0.766667	8.75179				1.152	-0.0243117	-0.0060997	4.27559
	1.154	-0.00782978	-0.00474796	1.93213				0.768	8.55218	0.768	8.80335	0.768	16.1319	0.768	14.1207	0.768	11.0453			0.768	11.4469				1.154	-0.0193643	-0.00130081	5.60041
	1.156	-0.0116341	-0.00604877	2.31937				0.769333	8.4193	0.769333	11.8659	0.769333	15.2527	0.769333	10.5003	0.769333	10.4839			0.769333	11.4802				1.156	-0.0231595	-0.0133991	6.92523
	1.158	-0.0118109	-0.00174961	2.26053				0.770667	7.25914	0.770667	15.5641	0.770667	12.2121	0.770667	5.14964	0.770667	8.28682			0.770667	10.3025				1.158	-0.0269546	0.00180054	3.26999
	1.16	-0.0109685	-0.00414906	1.74905				0.772	5.05671	0.772	19.1181	0.772	8.22517	0.772	5.11763	0.772	7.38032			0.772	9.77696				1.16	-0.020165	-0.00849915	4.07134
	1.162	-0.00677122	0.00064983	0.850132				0.773333	4.61309	0.773333	15.4745	0.773333	9.81497	0.773333	6.87425	0.773333	7.46229			0.773333	8.52986				1.162	-0.0282636	-0.00550079	4.87269
	1.164	-0.00310439	5.093e-05	-0.107428				0.774667	7.10525	0.774667	8.94914	0.774667	8.6029	0.774667	7.39999	0.774667	6.9573			0.774667	8.04533				1.164	-0.0363623	-0.0128002	4.81744
	1.166	-0.00310439	5.093e-05	0.877252				0.776	8.16653	0.776	7.46336	0.776	8.53222	0.776	8.82801	0.776	9.17308			0.776	8.44677				1.166	-0.0443266	-0.00489999	4.55271
	1.168	-0.0098208	-0.00474796	2.85889				0.777333	6.96169	0.777333	10.2036	0.777333	10.9511	0.777333	11.2861	0.777333	11.3901			0.777333	9.67475				1.168	-0.0322495	-0.00130081	4.28797
	1.17	-0.0172063	-0.00234852	3.97013				0.778667	5.60111	0.778667	13.407	0.778667	15.2547	0.778667	14.4687	0.778667	11.4529			0.778667	11.1762				1.17	-0.0201723	-0.00429916	7.72248
	1.172	-0.0185528	-0.00234852	4.13201				0.78	4.83947	0.78	17.9534	0.78	13.519	0.78	11.7539	0.78	10.2832			0.78	12.0169				1.172	-0.0220186	-0.00849915	5.52913
	1.174	-0.0185528	-0.00414906	3.91325				0.781333	3.70943	0.781333	21.894	0.781333	10.8489	0.781333	4.28709	0.781333	8.04824			0.781333	10.2916				1.174	-0.0237852	-0.00550079	3.33578
	1.176	-0.0173619	-0.00295124	3.22401				0.782667	2.95462	0.782667	19.5271	0.782667	11.2458	0.782667	3.40211	0.782667	6.75541			0.782667	8.69763				1.176	-0.0255517	-0.00429916	2.36974
	1.178	-0.0130886	-0.00174961	2.14509				0.784	4.07431	0.784	14.4585	0.784	10.0125	0.784	9.43163	0.784	7.02156			0.784	9.24635				1.178	-0.016987	-0.00909998	4.05191
	1.18	-0.010913	5.093e-05	2.29441				0.785333	6.14759	0.785333	9.98575	0.785333	9.44367	0.785333	14.9774	0.785333	7.51567			0.785333	9.72778				1.18	-0.0304601	0.00659944	5.73409
	1.182	-0.010913	0.00064983	3.03645				0.786667	6.87018	0.786667	9.98527	0.786667	11.2841	0.786667	11.0058	0.786667	7.91592			0.786667	9.04417				1.182	-0.0439331	-0.00909998	3.92958
	1.184	-0.0150943	-0.00054798	4.67137				0.788	5.71276	0.788	12.9859	0.788	15.5945	0.788	11.6381	0.788	9.22747			0.788	10.1697				1.184	-0.0411943	-0.00849915	5.47105
	1.186	-0.0175769	0.00375118	5.61093				0.789333	4.12315	0.789333	16.0444	0.789333	15.0598	0.789333	13.1725	0.789333	10.0183			0.789333	11.7906				1.186	-0.0292821	-0.0060997	7.01251
	1.188	-0.018963	0.00375118	5.05313				0.790667	3.9268	0.790667	18.6039	0.790667	9.97097	0.790667	10.7398	0.790667	8.17676			0.790667	11.3014				1.188	-0.0173699	-0.00189972	6.84073
	1.19	-0.0175769	-0.0072504	3.43261				0.792	4.19706	0.792	17.1292	0.792	11.5113	0.792	5.68057	0.792	4.76101			0.792	8.34777				1.19	-0.0274417	-0.0104008	4.80025
	1.192	-0.0136432	-0.0011507	2.41857				0.793333	5.16011	0.793333	14.2784	0.793333	8.34934	0.793333	6.63701	0.793333	5.46055			0.793333	8.60948				1.192	-0.0210245	-0.00130081	2.75977
	1.194	-0.00951831	-0.00054798	1.66525				0.794667	5.85598	0.794667	9.27617	0.794667	10.1996	0.794667	13.1944	0.794667	6.89557			0.794667	8.7143				1.194	-0.0146073	-0.00370026	5.35018
	1.196	-0.00771031	-0.00355015	1.16537				0.796	8.08898	0.796	8.18144	0.796	12.4001	0.796	14.3345	0.796	8.96005			0.796	9.9529				1.196	-0.0184874	-0.00489999	5.24948
	1.198	-0.00747716	5.093e-05	1.65725				0.797333	8.58563	0.797333	10.2835	0.797333	12.2653	0.797333	12.4835	0.797333	10.288			0.797333	10.8081				1.198	-0.0275757	0.0006008	5.14878
	1.2	-0.00797848	0.00304928	2.69865				0.798667	6.84015	0.798667	15.3315	0.798667	14.3281	0.798667	9.84243	0.798667	11.3157			0.798667	11.119				1.2	-0.0366641	-0.00729944	3.76488
	1.202	-0.0071617	-0.00174961	2.55117				0.8	4.62816	0.8	16.5534	0.8	14.8532	0.8	8.75605	0.8	11.9411			0.8	11.2414				1.202	-0.0222634	-0.00189972	4.67381
	1.204	-0.00496792	0.00185146	1.01049				0.801333	4.47383	0.801333	15.8575	0.801333	7.67845	0.801333	7.20796	0.801333	10.5603			0.801333	10.5906				1.204	-0.0278204	-0.00250055	5.58273
	1.206	0.00147146	0.004949	-0.0461081				0.802667	5.07519	0.802667	14.1024	0.802667	9.29156	0.802667	3.63235	0.802667	8.91476			0.802667	7.88062				1.206	-0.0333774	-0.00729944	3.53758
	1.208	0.00397941	0.00555172	-0.145108				0.804	5.72178	0.804	8.58218	0.804	11.2355	0.804	5.63046	0.804	9.52981			0.804	7.75116				1.208	-0.0334818	-0.00370026	5.00869
	1.21	0.00563279	0.00304928	0.055972				0.805333	6.91748	0.805333	3.21465	0.805333	14.1518	0.805333	10.8631	0.805333	11.594			0.805333	8.76495				1.21	-0.032122	-0.0170002	6.47981
	1.212	0.00447877	0.0109495	0.697292				0.806667	8.02759	0.806667	3.30254	0.806667	15.8967	0.806667	12.2586	0.806667	14.481			0.806667	10.4443				1.212	-0.0307621	0.0006008	9.3369
	1.214	-0.00344199	-0.00355015	1.71941				0.808	8.29181	0.808	8.12733	0.808	16.0255	0.808	8.39919	0.808	14.251			0.808	10.9932				1.214	-0.0464242	-0.00250055	6.76265
	1.216	-0.00842217	-0.00295124	1.68953				0.809333	6.38981	0.809333	12.2189	0.809333	14.8498	0.809333	2.98763	0.809333	13.7213			0.809333	10.2686				1.216	-0.0322643	-0.00429916	4.18841
	1.218	-0.00842217	-0.00234852	1.19661				0.810667	4.73783	0.810667	14.6921	0.810667	11.0916	0.810667	4.12636	0.810667	12.6488			0.810667	10.211				1.218	-0.0181043	0	4.60577
	1.22	-0.00211352	0.00245037	-0.114388				0.812	4.951	0.812	13.7437	0.812	7.01025	0.812	5.42856	0.812	11.2851			0.812	9.29999				1.22	-0.0190228	-0.00670053	4.58496
	1.222	0.00284167	0.00245037	-0.582268				0.813333	6.59364	0.813333	9.33216	0.813333	7.08511	0.813333	2.73907	0.813333	10.1613			0.813333	7.16728				1.222	-0.0326049	-0.00550079	4.56415
	1.224	0.00284167	0.00124874	-0.381668				0.814667	8.42272	0.814667	5.04447	0.814667	12.1677	0.814667	6.29032	0.814667	11.1184			0.814667	7.5922				1.224	-0.0461869	-0.00849915	2.84225
	1.226	-0.000280509	0.00124874	1.14629				0.816	8.7184	0.816	3.07382	0.816	13.3054	0.816	10.8071	0.816	14.2832			0.816	9.81004				1.226	-0.0303896	0.00180054	6.25103
	1.228	-0.00495427	0.00124874	1.95521				0.817333	8.46067	0.817333	5.21246	0.817333	13.1071	0.817333	13.1579	0.817333	15.491			0.817333	11.1255				1.228	-0.0369113	-0.00729944	9.65981
	1.23	-0.00751237	5.093e-05	2.12589				0.818667	8.43603	0.818667	10.6509	0.818667	8.81298	0.818667	5.85998	0.818667	14.4866			0.818667	10.5081				1.23	-0.0434331	-0.00550079	8.78521
	1.232	-0.00751237	-0.00234852	1.68401				0.82	6.91396	0.82	16.0685	0.82	10.1555	0.82	2.76352	0.82	12.9086			0.82	9.49352				1.232	-0.0439586	0	6.13381
	1.234	-0.00872359	-0.0011507	1.29373				0.821333	5.49595	0.821333	16.6963	0.821333	9.70112	0.821333	5.49655	0.821333	11.2563			0.821333	9.82012				1.234	-0.0335066	-0.00489999	3.48241
	1.236	-0.00766008	-0.00964985	-0.163828				0.822667	6.29411	0.822667	13.2957	0.822667	8.45901	0.822667	7.0985	0.822667	11.1859			0.822667	9.51507				1.236	-0.0230547	0	6.03346
	1.238	-0.00373199	-0.00174961	-0.774508				0.824	8.93268	0.824	9.7107	0.824	6.24553	0.824	8.38232	0.824	11.4303			0.824	9.38301				1.238	-0.0368092	-0.00370026	4.58918
	1.24	-0.00242836	0.00185146	0.747452				0.825333	9.4147	0.825333	8.95599	0.825333	10.5979	0.825333	9.72843	0.825333	12.7044			0.825333	9.40982				1.24	-0.03534	0.00119971	3.1449
	1.242	-0.00242836	0.00615063	2.46725				0.826667	8.35892	0.826667	8.98104	0.826667	16.0191	0.826667	12.3997	0.826667	14.3209			0.826667	10.9317				1.242	-0.0338708	-0.00189972	4.30228
	1.244	-0.00801646	-0.00174961	3.17561				0.828	7.09447	0.828	13.8006	0.828	15.7772	0.828	13.0509	0.828	14.1309			0.828	12.8192				1.244	-0.0273846	-0.0060997	6.37388
	1.246	-0.0132827	0.00064983	3.24109				0.829333	6.43436	0.829333	19.5202	0.829333	8.28359	0.829333	8.55393	0.829333	11.9923			0.829333	12.4556				1.246	-0.0332149	-0.00060083	8.44548
	1.248	-0.0132827	-0.00414906	2.52545				0.830667	4.27913	0.830667	20.7052	0.830667	7.0234	0.830667	3.33216	0.830667	9.14626			0.830667	9.14927				1.248	-0.0390451	-0.00370026	4.3236
	1.25	-0.0104038	-0.00355015	1.23573				0.832	3.6144	0.832	14.789	0.832	6.2421	0.832	6.29118	0.832	8.29491			0.832	8.00258				1.25	-0.0270665	-0.00790024	5.72257
	1.252	-0.00773967	-0.00054798	0.366492				0.833333	5.28365	0.833333	10.7811	0.833333	10.3883	0.833333	11.5413	0.833333	9.335			0.833333	8.63662				1.252	-0.0324177	-0.00189972	7.12155
	1.254	-0.00753575	-0.00604877	0.234372				0.834667	7.53678	0.834667	7.08648	0.834667	7.61465	0.834667	12.6518	0.834667	10.4745			0.834667	9.62758				1.254	-0.0377689	-0.00429916	7.31974
	1.256	-0.00753575	-0.00355015	1.13377				0.836	8.31019	0.836	7.63632	0.836	13.7632	0.836	8.78554	0.836	11.9166			0.836	8.85266				1.256	-0.0486756	-0.00130081	6.66685
	1.258	-0.00753575	-0.00905094	2.25469				0.837333	7.81343	0.837333	11.5906	0.837333	18.5068	0.837333	10.9411	0.837333	12.7103			0.837333	11.3637				1.258	-0.0362585	-0.00550079	6.01397
	1.26	-0.00731617	0.00375118	2.57457				0.838667	5.91593	0.838667	18.31	0.838667	15.2551	0.838667	12.5333	0.838667	11.9153			0.838667	13.4363				1.26	-0.0238414	-0.0104008	9.60952
	1.262	-0.00480954	0.00064983	0.930452				0.84	5.48275	0.84	20.6963	0.84	7.50692	0.84	8.44094	0.84	9.10198			0.84	11.7954				1.262	-0.0294177	-0.00489999	6.41947
	1.264	-0.000701338	0.00064983	-0.254868				0.841333	5.35075	0.841333	19.0233	0.841333	7.76362	0.841333	4.11316	0.841333	7.38082			0.841333	8.675				1.264	-0.0263996	-0.00370026	3.22942
	1.266	0.00194265	0.00124874	-0.785788				0.842667	5.52543	0.842667	11.8768	0.842667	8.58512	0.842667	9.40913	0.842667	7.9774			0.842667	8.51047				1.266	-0.0233816	-0.00370026	2.85227
	1.268	0.00194265	5.093e-05	-0.541268				0.844	6.48968	0.844	6.74432	0.844	12.1508	0.844	14.5423	0.844	9.11311			0.844	9.0949				1.268	-0.0196717	-0.0219002	5.77558
	1.27	0.00101936	-0.00295124	-0.219148				0.845333	8.93862	0.845333	5.59975	0.845333	15.2538	0.845333	15.0297	0.845333	10.2094			0.845333	10.3857				1.27	-0.0331447	-0.00909998	8.69888
	1.272	-0.00112597	0.00555172	1.43225				0.846667	9.18117	0.846667	9.93754	0.846667	15.4933	0.846667	12.9602	0.846667	11.6623			0.846667	11.799				1.272	-0.0466177	-0.00250055	6.21418
	1.274	-0.00554078	-0.00784931	2.49277				0.848	6.9815	0.848	13.9065	0.848	12.025	0.848	11.4236	0.848	11.339			0.848	11.8288				1.274	-0.0357985	0.0006008	7.65582
	1.276	-0.00928565	-0.00054798	2.11473				0.849333	5.39552	0.849333	17.9536	0.849333	13.5174	0.849333	10.733	0.849333	9.62696			0.849333	11.1468				1.276	-0.0209747	-0.00670053	9.09746
	1.278	-0.00928565	-0.00784931	0.428772				0.850667	6.06586	0.850667	18.3601	0.850667	9.63672	0.850667	8.24344	0.850667	7.65204			0.850667	10.7678				1.278	-0.0250465	-0.00670053	9.16573
	1.28	-0.00429334	-0.00295124	-0.842868				0.852	6.78966	0.852	14.5022	0.852	9.80123	0.852	7.32788	0.852	6.92517			0.852	9.03632				1.28	-0.0269216	-0.00550079	6.76084
	1.282	0.00128753	-0.00174961	-0.976108				0.853333	7.64293	0.853333	7.57607	0.853333	13.5077	0.853333	10.2495	0.853333	8.45			0.853333	8.74394				1.282	-0.0287966	-0.00489999	4.35595
	1.284	0.00128753	0.00375118	-0.526788				0.854667	8.96249	0.854667	4.27747	0.854667	16.6771	0.854667	17.57	0.854667	10.7252			0.854667	11.0086				1.284	-0.0247181	-0.00370026	7.89153
	1.286	-0.00152863	-0.00234852	0.715892				0.856	10.0228	0.856	6.60633	0.856	13.2861	0.856	14.5929	0.856	12.5392			0.856	12.0877				1.286	-0.0363845	-0.00849915	7.1243
	1.288	-0.0061798	5.093e-05	1.79961				0.857333	9.21538	0.857333	11.7844	0.857333	16.8775	0.857333	9.88923	0.857333	12.2397			0.857333	11.283				1.288	-0.0480509	-0.0104008	6.35706
	1.29	-0.00772127	-0.00604877	2.31989				0.858667	7.14639	0.858667	15.2418	0.858667	15.3578	0.858667	6.86999	0.858667	11.7241			0.858667	11.5719				1.29	-0.0401475	-0.00429916	5.12975
	1.292	-0.00772127	-0.00414906	1.03649				0.86	5.33238	0.86	17.8355	0.86	10.5259	0.86	7.36696	0.86	10.4535			0.86	11.2692				1.292	-0.0299499	-0.00309946	6.79608
	1.294	-0.00467767	-0.00414906	-0.772188				0.861333	5.7077	0.861333	16.0319	0.861333	8.01046	0.861333	8.12071	0.861333	8.73513			0.861333	9.82427				1.294	-0.0197523	-0.00489999	8.46241
	1.296	0.00181551	-0.00414906	-2.24671				0.862667	7.5535	0.862667	10.1552	0.862667	11.66	0.862667	6.14192	0.862667	8.17347			0.862667	8.0069				1.296	-0.0308334	-0.00489999	5.45171
	1.298	0.00476455	-0.0011507	-1.46051				0.864	9.05324	0.864	4.55251	0.864	16.4686	0.864	10.5289	0.864	9.80305			0.864	9.11954				1.298	-0.0269356	-0.00250055	6.99349
	1.3	0.00476455	0.0097517	0.0616119				0.865333	8.8977	0.865333	5.27107	0.865333	16.2434	0.865333	12.5335	0.865333	11.8397			0.865333	11.0021				1.3	-0.0230379	-0.00060083	8.53527
	1.302	0.000939132	0.00185146	1.16613				0.866667	9.12023	0.866667	7.94633	0.866667	14.4197	0.866667	10.2039	0.866667	11.8301			0.866667	11.0688				1.302	-0.0275412	-0.00729944	10.5202
	1.304	-0.00366448	0.00304928	1.89129				0.868	8.91695	0.868	12.7787	0.868	13.583	0.868	4.31586	0.868	10.1929			0.868	10.1248				1.304	-0.0296859	-0.00979996	7.15418
	1.306	-0.00366448	0.00124874	1.96981				0.869333	6.58814	0.869333	17.3788	0.869333	10.0112	0.869333	1.78177	0.869333	9.10578			0.869333	9.68749				1.306	-0.0318306	0	3.78816
	1.308	-0.00284264	0.00185146	0.755212				0.870667	5.32985	0.870667	15.8559	0.870667	9.58323	0.870667	3.28522	0.870667	6.88444			0.870667	8.27331				1.308	-0.0187528	-0.0121994	5.16495
	1.31	0.000481182	-0.00295124	-1.27075				0.872	7.63533	0.872	10.7371	0.872	9.02799	0.872	5.44334	0.872	6.37211			0.872	7.95423				1.31	-0.0294452	-0.0212993	5.15393
	1.312	0.000481182	-0.0011507	-1.46039				0.873333	10.2686	0.873333	6.41565	0.873333	13.1902	0.873333	5.19298	0.873333	6.953			0.873333	7.57165				1.312	-0.0401376	-0.00189972	5.14291
	1.314	0.000296982	-0.0011507	0.096772				0.874667	11.2528	0.874667	5.17159	0.874667	14.9939	0.874667	8.17457	0.874667	9.13184			0.874667	9.38419				1.314	-0.0453502	-0.00250055	4.15261
	1.316	-0.00475427	-0.00054798	1.85569				0.876	10.4945	0.876	5.91235	0.876	15.6866	0.876	8.88837	0.876	10.3435			0.876	10.1265				1.316	-0.0366419	-0.00189972	7.38678
	1.318	-0.0115128	-0.00474796	2.77085				0.877333	10.2176	0.877333	12.9677	0.877333	12.835	0.877333	6.46056	0.877333	10.3832			0.877333	11.1431				1.318	-0.0279335	-0.00489999	10.6209
	1.32	-0.0117896	-0.00054798	3.62673				0.878667	8.80904	0.878667	18.7464	0.878667	8.27104	0.878667	0.698057	0.878667	8.99926			0.878667	10.0176				1.32	-0.0364554	-0.00370026	7.72402
	1.322	-0.0117896	0.00555172	3.51901				0.88	6.69285	0.88	18.732	0.88	9.48999	0.88	1.14484	0.88	7.83066			0.88	8.53428				1.322	-0.0276828	-0.00489999	3.78366
	1.324	-0.00793892	0.00245037	2.45097				0.881333	6.04837	0.881333	13.7619	0.881333	10.6472	0.881333	6.93626	0.881333	7.69277			0.881333	8.78585				1.324	-0.0189102	-0.0060997	4.54334
	1.326	-0.00616041	0.00185146	1.29453				0.882667	7.82641	0.882667	10.2478	0.882667	11.4877	0.882667	7.06981	0.882667	8.22104			0.882667	8.80245				1.326	-0.0173417	-0.00729944	4.89516
	1.328	-0.00414699	0.00124874	1.55401				0.884	9.39072	0.884	6.98558	0.884	12.1311	0.884	6.65706	0.884	9.4114			0.884	8.78649				1.328	-0.0307395	-0.00489999	5.24699
	1.33	-0.00414699	0.0103506	2.28853				0.885333	9.58399	0.885333	6.79537	0.885333	15.4177	0.885333	9.58421	0.885333	11.5783			0.885333	9.9346				1.33	-0.0441373	-0.0104008	4.09407
	1.332	-0.00880461	5.093e-05	3.17321				0.886667	8.08755	0.886667	10.4389	0.886667	14.6238	0.886667	11.0947	0.886667	12.3814			0.886667	11.4841				1.332	-0.0297991	-0.0060997	7.12338
	1.334	-0.0091304	-0.0011507	2.88613				0.888	6.65172	0.888	16.2205	0.888	10.3224	0.888	7.59425	0.888	11.7294			0.888	11.3639				1.334	-0.030372	-0.0060997	10.1527
	1.336	-0.0091304	5.093e-05	1.41745				0.889333	6.49661	0.889333	17.3268	0.889333	10.5909	0.889333	2.12414	0.889333	9.66516			0.889333	9.18701				1.336	-0.0309449	-0.00729944	8.06023
	1.338	-0.00284929	-0.00054798	-0.117068				0.890667	6.83366	0.890667	14.225	0.890667	12.2306	0.890667	4.99937	0.890667	9.09414			0.890667	9.14861				1.338	-0.0326799	-0.00909998	5.86823
	1.34	0.00175593	0.00375118	-0.501668				0.892	6.41082	0.892	10.7603	0.892	12.5054	0.892	12.4449	0.892	9.66516			0.892	10.3024				1.34	-0.0283252	0.00119971	3.67623
	1.342	0.00346831	0.00124874	-0.585708				0.893333	8.71939	0.893333	7.68594	0.893333	13.6094	0.893333	13.2544	0.893333	10.5818			0.893333	10.5494				1.342	-0.0239704	-0.00849915	6.52481
	1.344	0.00346831	0.00375118	0.101532				0.894667	10.7966	0.894667	7.42106	0.894667	17.1584	0.894667	12.2857	0.894667	11.4276			0.894667	11.1081				1.344	-0.0411251	-0.00130081	5.66019
	1.346	-0.0026506	-0.00355015	2.26317				0.896	9.62854	0.896	11.1781	0.896	15.926	0.896	9.3151	0.896	12.8879			0.896	12.0336				1.346	-0.0378984	-0.00060083	4.79558
	1.348	-0.00940154	0.004949	3.39881				0.897333	6.11722	0.897333	15.5811	0.897333	14.7438	0.897333	11.2856	0.897333	13.0531			0.897333	12.3926				1.348	-0.0346718	-0.00729944	5.54844
	1.35	-0.00986394	-0.00054798	2.40221				0.898667	6.39894	0.898667	16.4085	0.898667	11.8303	0.898667	9.9454	0.898667	11.1741			0.898667	11.7342				1.35	-0.0192721	-0.00370026	6.3499
	1.352	-0.00910865	-0.00604877	0.880572				0.9	6.32985	0.9	16.9818	0.9	10.5855	0.9	6.55683	0.9	9.76054			0.9	10.2919				1.352	-0.0219381	0	7.15135
	1.354	-0.00848043	-0.0072504	0.034852				0.901333	6.59969	0.901333	13.3006	0.901333	10.9727	0.901333	8.93531	0.901333	9.53613			0.901333	9.79146				1.354	-0.0246041	-0.00489999	3.39216
	1.356	-0.00602317	-0.0072504	-0.648468				0.902667	7.66526	0.902667	8.56966	0.902667	15.1047	0.902667	12.6878	0.902667	10.498			0.902667	10.0787				1.356	-0.0234794	-0.00790024	6.25771
	1.358	-0.0033845	-0.00414906	-0.509148				0.904	9.80333	0.904	7.40782	0.904	17.2451	0.904	16.2122	0.904	11.9915			0.904	12.1039				1.358	-0.0306199	0.00180054	9.12327
	1.36	-0.0033845	0.00124874	0.269932				0.905333	9.99803	0.905333	11.674	0.905333	14.1893	0.905333	12.3677	0.905333	13.2148			0.905333	12.8999				1.36	-0.0377604	-0.0128002	10.141
	1.362	-0.00145155	-0.00414906	0.966772				0.906667	8.06258	0.906667	16.0196	0.906667	13.5244	0.906667	7.47166	0.906667	13.57			0.906667	11.8626				1.362	-0.0456486	-0.00429916	7.96639
	1.364	-0.000310813	0.00245037	0.810252				0.908	6.06002	0.908	18.6604	0.908	9.96903	0.908	9.13671	0.908	13.2512			0.908	12.1265				1.364	-0.0318046	-0.00489999	5.79176
	1.366	1.6122e-05	5.093e-05	-0.192988				0.909333	5.52697	0.909333	19.4874	0.909333	5.98271	0.909333	8.1864	0.909333	11.4911			0.909333	10.9322				1.366	-0.0179605	-0.00189972	8.30582
	1.368	0.00258663	-0.0011507	-1.37527				0.910667	6.84785	0.910667	17.2216	0.910667	5.38698	0.910667	5.60645	0.910667	10.1909			0.910667	9.1699				1.368	-0.0220829	0	6.02119
	1.37	0.00258663	0.00615063	-1.48123				0.912	8.57507	0.912	10.8234	0.912	9.22911	0.912	8.79369	0.912	10.6784			0.912	8.85151				1.37	-0.0355698	-0.00909998	3.73655
	1.372	0.00172986	-0.00234852	-0.364468				0.913333	9.96624	0.913333	6.50781	0.913333	14.2915	0.913333	13.6275	0.913333	13.1563			0.913333	10.4974				1.372	-0.036626	0.0048008	4.0991
	1.374	-0.00345169	-0.00234852	0.916052				0.914667	9.81312	0.914667	8.39291	0.914667	13.086	0.914667	15.2857	0.914667	14.1931			0.914667	12.3953				1.374	-0.0368302	0.0042	7.55867
	1.376	-0.00734439	-0.00174961	1.73161				0.916	9.40348	0.916	12.6849	0.916	13.8883	0.916	8.55775	0.916	14.6346			0.916	11.6733				1.376	-0.0370344	-0.00729944	11.0182
	1.378	-0.00734439	-0.00844822	2.15149				0.917333	7.76811	0.917333	16.4901	0.917333	11.358	0.917333	6.25059	0.917333	13.8283			0.917333	11.6451				1.378	-0.0473102	0.00300024	7.47081
	1.38	-0.00554307	0.004949	1.83977				0.918667	5.01349	0.918667	18.9815	0.918667	7.27293	0.918667	6.97715	0.918667	13.0156			0.918667	11.0692				1.38	-0.0343929	0	7.02137
	1.382	-0.00151634	-0.0011507	-0.132028				0.92	4.85597	0.92	17.0262	0.92	4.8561	0.92	6.39177	0.92	10.6825			0.92	9.24587				1.382	-0.0214755	-0.00370026	6.57194
	1.384	-0.000533608	0.00375118	-1.12767				0.921333	6.98656	0.921333	11.4496	0.921333	9.81169	0.921333	10.2203	0.921333	9.58774			0.921333	8.62004				1.384	-0.0263739	-0.0060997	6.62349
	1.386	-0.000533608	-0.00414906	-0.926108				0.922667	8.65042	0.922667	6.06003	0.922667	14.1116	0.922667	10.6097	0.922667	10.7533			0.922667	9.17704				1.386	-0.0363955	-0.00550079	5.24504
	1.388	-0.00242121	-0.0011507	0.811772				0.924	8.08402	0.924	3.70234	0.924	16.5615	0.924	15.0581	0.924	12.7829			0.924	10.7478				1.388	-0.0464171	-0.0060997	3.86659
	1.39	-0.00592627	-0.00054798	1.72669				0.925333	7.26826	0.925333	6.66872	0.925333	15.3212	0.925333	13.1958	0.925333	13.7164			0.925333	11.4821				1.39	-0.0348156	-0.0116005	7.73335
	1.392	-0.0095766	-0.00174961	2.48721				0.926667	6.14187	0.926667	12.5003	0.926667	10.7312	0.926667	6.70032	0.926667	12.7282			0.926667	10.6784				1.392	-0.0397051	-0.00370026	7.19699
	1.394	-0.0115121	-0.0072504	2.54933				0.928	3.81536	0.928	15.8422	0.928	10.593	0.928	4.62499	0.928	11.5057			0.928	9.30389				1.394	-0.0445946	-0.00849915	6.66063
	1.396	-0.0115121	-0.00414906	1.79417				0.929333	2.36073	0.929333	14.148	0.929333	14.2191	0.929333	5.95999	0.929333	10.8322			0.929333	8.77879				1.396	-0.0401661	-0.00429916	4.15943
	1.398	-0.00768247	-0.00414906	-0.0274679				0.930667	3.29474	0.930667	10.2676	0.930667	11.9732	0.930667	10.1459	0.930667	9.87389			0.930667	9.56025				1.398	-0.0340796	0.00849916	5.44477
	1.4	-0.00181841	0.00795116	-0.345508				0.932	5.42907	0.932	5.71056	0.932	8.52789	0.932	10.2275	0.932	10.769			0.932	8.82186				1.4	-0.027993	0.00239944	6.73012
	1.402	-0.00181841	0.00435009	0.986932				0.933333	6.92958	0.933333	1.56345	0.933333	12.8979	0.933333	9.31013	0.933333	11.3997			0.933333	7.54615				1.402	-0.0474672	-0.00060083	5.271
	1.404	-0.00388707	-0.00054798	1.90713				0.934667	7.25716	0.934667	2.45521	0.934667	18.2835	0.934667	13.9922	0.934667	13.087			0.934667	9.93789				1.404	-0.038999	-0.00790024	6.51954
	1.406	-0.0117675	-0.00295124	3.10181				0.936	6.02802	0.936	8.77264	0.936	16.189	0.936	13.2093	0.936	13.0313			0.936	11.865				1.406	-0.0305309	-0.00429916	7.76807
	1.408	-0.0138396	-0.00234852	3.25465				0.937333	4.99643	0.937333	15.2547	0.937333	10.4061	0.937333	6.99546	0.937333	11.0913			0.937333	10.9054				1.408	-0.0286799	-0.00909998	9.67805
	1.41	-0.0138396	-0.00414906	2.04293				0.938667	4.68382	0.938667	15.8568	0.938667	6.55916	0.938667	2.08743	0.938667	9.50779			0.938667	8.50839				1.41	-0.0334544	-0.00489999	6.67727
	1.412	-0.008935	-0.00234852	0.800172				0.94	4.68767	0.94	13.2607	0.94	11.4202	0.94	8.48334	0.94	8.45835			0.94	8.28984				1.412	-0.0382288	0.00119971	3.6765
	1.414	-0.00499122	-0.00355015	0.220772				0.941333	5.69439	0.941333	10.4392	0.941333	15.5223	0.941333	11.5024	0.941333	9.23228			0.941333	9.65769				1.414	-0.025243	-0.00429916	4.56004
	1.416	-0.00341906	-0.00234852	0.0140921				0.942667	8.17885	0.942667	5.57588	0.942667	18.4439	0.942667	9.75172	0.942667	9.4787			0.942667	9.70149				1.416	-0.0365944	-0.00429916	7.41996
	1.418	-0.00341906	0.00795116	1.11613				0.944	9.89364	0.944	3.05799	0.944	17.9868	0.944	7.15799	0.944	11.2927			0.944	9.96924				1.418	-0.0479458	-0.00670053	7.62292
	1.42	-0.00795147	0.00064983	3.53697				0.945333	8.42448	0.945333	7.79888	0.945333	16.6196	0.945333	8.12424	0.945333	13.7772			0.945333	11.2223				1.42	-0.0514599	-0.00250055	7.31394
	1.422	-0.0119901	-0.00054798	3.49637				0.946667	6.27475	0.946667	12.9984	0.946667	12.429	0.946667	4.87888	0.946667	12.7611			0.946667	10.7066				1.422	-0.0415353	-0.00979996	7.00495
	1.424	-0.0119901	0.00064983	2.78297				0.948	5.45976	0.948	14.6213	0.948	8.41403	0.948	2.16531	0.948	11.5892			0.948	9.25292				1.424	-0.0316107	-0.0116005	9.59866
	1.426	-0.00588516	0.00615063	1.66565				0.949333	5.20412	0.949333	13.5967	0.949333	11.4191	0.949333	1.65926	0.949333	11.187			0.949333	8.01221				1.426	-0.0378678	-0.00309946	6.33819
	1.428	-0.000900123	0.00124874	0.634252				0.950667	4.65148	0.950667	10.3243	0.950667	11.2016	0.950667	6.75109	0.950667	11.9505			0.950667	9.01931				1.428	-0.0340442	-0.0060997	3.07772
	1.43	-0.000900123	0.00304928	-0.527788				0.952	6.18092	0.952	4.97428	0.952	17.6823	0.952	9.85014	0.952	13.6782			0.952	9.17703				1.43	-0.0302206	-0.0146008	3.59696
	1.432	-0.00213138	-0.00234852	0.156492				0.953333	7.56065	0.953333	5.03549	0.953333	16.6485	0.953333	9.69958	0.953333	15.6868			0.953333	11.133				1.432	-0.0274919	-0.0121994	6.58638
	1.434	-0.00782076	-0.00414906	2.12949				0.954667	7.24539	0.954667	8.27761	0.954667	15.8967	0.954667	5.02893	0.954667	16.9976			0.954667	10.8396				1.434	-0.040164	-0.00429916	9.57579
	1.436	-0.0141643	-0.00355015	3.37345				0.956	5.32875	0.956	14.4814	0.956	13.2951	0.956	4.08281	0.956	17.7361			0.956	11.5052				1.436	-0.0528361	-0.00729944	6.64931
	1.438	-0.0141643	-0.00174961	3.47797				0.957333	4.38726	0.957333	18.5517	0.957333	7.85656	0.957333	5.75275	0.957333	16.4473			0.957333	11.6868				1.438	-0.0424264	-0.00979996	8.16409
	1.44	-0.00948525	0.00795116	2.38457				0.958667	3.96343	0.958667	19.0467	0.958667	5.69179	0.958667	4.62794	0.958667	13.9555			0.958667	9.89003				1.44	-0.039514	0	9.67888
	1.442	-0.00244807	0.00304928	1.58957				0.96	5.21952	0.96	13.9963	0.96	10.7717	0.96	3.68138	0.96	12.2873			0.96	8.17524				1.442	-0.0366016	-0.00729944	8.6135
	1.444	-0.0015756	0.00245037	1.00361				0.961333	7.02242	0.961333	8.14505	0.961333	13.5465	0.961333	10.2162	0.961333	13.3671			0.961333	9.90448				1.444	-0.0448359	-0.00189972	6.98476
	1.446	-0.00243654	0.00435009	1.11941				0.962667	8.27939	0.962667	6.25048	0.962667	14.4398	0.962667	14.281	0.962667	15.0576			0.962667	11.483				1.446	-0.0394037	-0.00429916	5.35602
	1.448	-0.00352705	0.00185146	1.83537				0.964	8.45209	0.964	9.19653	0.964	12.331	0.964	10.9269	0.964	15.4604			0.964	11.6951				1.448	-0.0339716	-0.00979996	9.74482
	1.45	-0.00945455	-0.0011507	3.06709				0.965333	8.57562	0.965333	13.471	0.965333	11.8048	0.965333	4.44529	0.965333	15.0725			0.965333	10.7791				1.45	-0.0431585	-0.00909998	8.0989
	1.452	-0.0129856	0.00124874	3.90809				0.966667	7.251	0.966667	17.8908	0.966667	10.8004	0.966667	5.65512	0.966667	13.5978			0.966667	11.2399				1.452	-0.0395022	-0.00060083	6.45299
	1.454	-0.0129856	5.093e-05	3.15077				0.968	6.01767	0.968	21.1192	0.968	7.80277	0.968	9.76902	0.968	11.5257			0.968	11.8464				1.454	-0.0358459	-0.00670053	5.94911
	1.456	-0.0105891	-0.00174961	1.71913				0.969333	6.98227	0.969333	17.9688	0.969333	8.01793	0.969333	5.86719	0.969333	9.44682			0.969333	9.61356				1.456	-0.0242381	-0.00309946	7.26998
	1.458	-0.00775602	-0.00414906	0.684212				0.970667	8.83357	0.970667	12.6915	0.970667	11.8878	0.970667	7.48277	0.970667	8.85961			0.970667	9.17707				1.458	-0.0343177	-0.00429916	8.59084
	1.46	-0.00600561	0.00185146	0.589932				0.972	9.65824	0.972	9.98999	0.972	16.9687	0.972	11.4326	0.972	11.2446			0.972	10.8427				1.46	-0.0443973	0	5.39416
	1.462	-0.00326581	-0.0011507	0.993652				0.973333	9.31427	0.973333	11.049	0.973333	11.5732	0.973333	16.1323	0.973333	13.0156			0.973333	13.296				1.462	-0.0416043	-0.00550079	8.13001
	1.464	-0.00320705	0.00375118	1.28937				0.974667	9.05918	0.974667	14.0001	0.974667	12.3688	0.974667	11.956	0.974667	12.92			0.974667	11.9017				1.464	-0.0332524	-0.00429916	10.8659
	1.466	-0.00506655	0.00124874	1.56413				0.976	7.88449	0.976	18.5585	0.976	10.8029	0.976	7.79875	0.976	12.1673			0.976	11.7556				1.466	-0.0391402	-0.00130081	11.8182
	1.468	-0.00682794	-0.00234852	1.57489				0.977333	6.18004	0.977333	20.6648	0.977333	9.42828	0.977333	5.8183	0.977333	10.7399			0.977333	10.8412				1.468	-0.0382411	-0.00370026	8.5536
	1.47	-0.00682794	-0.0102488	0.463252				0.978667	5.7991	0.978667	19.5562	0.978667	11.5094	0.978667	9.82361	0.978667	9.75093			0.978667	10.8716				1.47	-0.037342	-0.0188999	5.28899
	1.472	-0.00377013	-0.00295124	-1.09975				0.98	7.59442	0.98	14.7396	0.98	10.5204	0.98	11.4333	0.98	9.04658			0.98	10.8647				1.472	-0.0255091	-0.00189972	7.29735
	1.474	0.00127779	-0.00474796	-1.46395				0.981333	9.09515	0.981333	9.23104	0.981333	15.6408	0.981333	10.2322	0.981333	10.2663			0.981333	9.86902				1.474	-0.0392251	-0.0060997	6.78695
	1.476	0.00127779	0.00124874	-0.069428				0.982667	9.50512	0.982667	7.32253	0.982667	19.6226	0.982667	10.3283	0.982667	12.5165			0.982667	11.0626				1.476	-0.0529411	-0.00489999	6.27655
	1.478	-0.000318288	0.00064983	1.33685				0.984	9.13596	0.984	10.7421	0.984	14.9526	0.984	10.6959	0.984	13.9758			0.984	12.8345				1.478	-0.0530953	-0.00130081	6.10705
	1.48	-0.00153859	0.00734844	2.27321				0.985333	8.03508	0.985333	16.5884	0.985333	7.64408	0.985333	8.50641	0.985333	12.9549			0.985333	12.2075				1.48	-0.047706	0	9.09149
	1.482	-0.00322099	0.00615063	1.87085				0.986667	7.13671	0.986667	19.9628	0.986667	8.50294	0.986667	3.02801	0.986667	10.8444			0.986667	9.7232				1.482	-0.0423167	-0.00550079	12.0759
	1.484	-0.00153859	0.00124874	1.72961				0.988	7.08424	0.988	19.3513	0.988	13.2033	0.988	4.66652	0.988	9.5756			0.988	9.83612				1.484	-0.0481986	-0.00550079	8.98279
	1.486	-0.00187935	0.00124874	0.313652				0.989333	7.76744	0.989333	15.656	0.989333	13.1047	0.989333	7.55394	0.989333	9.57029			0.989333	10.7502				1.486	-0.0386322	-0.00550079	7.88935
	1.488	-0.00336425	-0.00544987	-0.755988				0.990667	9.72314	0.990667	9.18307	0.990667	12.3005	0.990667	9.87726	0.990667	9.42228			0.990667	10.2621				1.488	-0.0290659	-0.0104008	6.7959
	1.49	-0.00336425	-0.0066515	-0.587228				0.992	12.1649	0.992	2.52633	0.992	14.0226	0.992	9.09647	0.992	10.9107			0.992	9.39979				1.49	-0.0363807	-0.00670053	9.11186
	1.492	-0.0071885	-0.00474796	1.33161				0.993333	12.7114	0.993333	4.12625	0.993333	15.0353	0.993333	10.5297	0.993333	13.2557			0.993333	10.9291				1.492	-0.0475085	-0.00550079	7.97851
	1.494	-0.0135091	-0.00604877	2.72373				0.994667	10.9533	0.994667	10.735	0.994667	14.8045	0.994667	9.87495	0.994667	14.9334			0.994667	12.3064				1.494	-0.0586363	-0.00429916	6.84517
	1.496	-0.0135091	-0.00604877	2.80249				0.996	9.40634	0.996	14.4722	0.996	9.95109	0.996	5.02028	0.996	13.3579			0.996	11.4122				1.496	-0.0431429	-0.00729944	9.10004
	1.498	-0.0134146	-0.00295124	1.73357				0.997333	9.33341	0.997333	15.2084	0.997333	6.99755	0.997333	0.493486	0.997333	10.9079			0.997333	9.17886				1.498	-0.0426952	-0.0060997	8.47185
	1.5	-0.00790281	-0.00234852	0.892892				0.998667	9.66681	0.998667	14.1385	0.998667	10.7336	0.998667	5.19421	0.998667	10.6288			0.998667	9.32519				1.5	-0.0422476	-0.00250055	7.84367
	1.502	-0.00398417	-0.00234852	-0.075068				1	10.8839	1	8.35535	1	12.3077	1	11.2873	1	11.0928			1	10.4706				1.502	-0.043951	-0.00670053	4.76683
	1.504	0.00237338	0.00615063	-1.34959																					1.504	-0.0418257	-0.00309946	7.72268
	1.506	0.00237338	0.00435009	-0.611228																					1.506	-0.0397004	-0.00060083	10.6785
	1.508	-0.00139046	-0.00544987	1.24857																					1.508	-0.056218	0.00119971	9.88081
	1.51	-0.00485272	-0.00234852	1.80685																					1.51	-0.047584	-0.00729944	7.53732
	1.512	-0.00660393	0.00375118	0.970172																					1.512	-0.03895	0	8.97564
	1.514	-0.00284825	-0.00234852	0.320852																					1.514	-0.0312864	-0.00189972	8.60111
	1.516	-0.00245556	-0.00295124	-0.221668																					1.516	-0.0360589	-0.00370026	8.22659
	1.518	-0.00245556	-0.00414906	-0.325628																					1.518	-0.0408313	-0.00370026	5.36097
	1.52	-0.00245556	0.00435009	0.355132																					1.52	-0.0339349	-0.00189972	8.82538
	1.522	-0.00302274	0.00304928	1.56205																					1.522	-0.0434542	-0.00370026	12.2898
	1.524	-0.00653824	-0.00414906	2.59441																					1.524	-0.0529734	-0.00250055	12.1191
	1.526	-0.00720691	0.00124874	2.78157																					1.526	-0.0583402	-0.0060997	10.298
	1.528	-0.00720691	0.00124874	1.44625																					1.528	-0.0440179	-0.00790024	8.47687
	1.53	-0.00643555	-0.00474796	-0.200908																					1.53	-0.0296955	-0.00849915	10.1994
	1.532	-0.00595541	-0.00905094	-0.179028																					1.532	-0.0378188	-0.00250055	7.93645
	1.534	-0.00785469	-0.00414906	0.806372																					1.534	-0.0428991	-0.00250055	5.67353
	1.536	-0.00855403	-0.00355015	1.30577																					1.536	-0.0479795	-0.0116005	7.1358
	1.538	-0.00970434	-0.00234852	2.07173																					1.538	-0.0428	0.0006008	10.4172
	1.54	-0.0098346	-0.00295124	3.02913																					1.54	-0.0494695	-0.00370026	13.6986
	1.542	-0.0098346	5.093e-05	2.27117																					1.542	-0.0561389	-0.00429916	9.37272
	1.544	-0.000926298	0.00674953	-0.107908																					1.544	-0.0473833	-0.00790024	9.16215
	1.546	0.00677675	0.004949	-1.27531																					1.546	-0.0444049	-0.00189972	8.95157
	1.548	0.00677675	0.00064983	-1.43063																					1.548	-0.0414265	-0.00979996	8.86659
	1.55	0.00400437	-0.00295124	-1.14691																					1.55	-0.0570922	-0.0116005	8.47354
	1.552	-0.000346248	-0.00295124	-0.155588																					1.552	-0.0527975	-0.00309946	8.08049
	1.554	-0.00287871	-0.00174961	0.419732																					1.554	-0.0485027	-0.00729944	12.305
	1.556	-0.00287871	-0.00604877	0.0344119																					1.556	-0.0486249	-0.0104008	10.573
	1.558	-0.00188319	-0.00234852	-0.502668																					1.558	-0.0486851	-0.00060083	8.84097
	1.56	0.00532386	0.00435009	-1.65887																					1.56	-0.0487454	-0.00550079	6.36867
	1.562	0.00915847	0.00185146	-2.48795																					1.562	-0.0367314	-0.00849915	7.97359
	1.564	0.00915847	0.00064983	-1.67039																					1.564	-0.0511652	-0.00130081	9.57851
	1.566	0.00348538	0.00064983	0.252612																					1.566	-0.0655991	0.0053997	8.24204
	1.568	-0.00136473	-0.00234852	1.46721																					1.568	-0.0654536	-0.00909998	9.83815
	1.57	-0.00282058	0.00304928	1.35453																					1.57	-0.0543345	-0.00729944	11.4343
	1.572	-0.00362638	5.093e-05	0.830812																					1.572	-0.0432153	-0.00489999	13.0709
	1.574	-0.00282058	-0.00355015	0.107572																					1.574	-0.0518486	-0.00309946	9.56869
	1.576	7.18268e-05	0.00124874	-0.641028																					1.576	-0.0440243	-0.00550079	6.06653
	1.578	0.00361441	-0.00054798	-0.990988																					1.578	-0.0362	-0.00489999	7.983
	1.58	0.00361441	0.0122503	0.538812																					1.58	-0.0416537	-0.00189972	9.11015
	1.582	0.000399102	0.00555172	2.04237																					1.582	-0.0550285	-0.00370026	10.2373
	1.584	-0.00489184	0.00124874	2.69385																					1.584	-0.0684033	-0.0128002	8.59132
	1.586	-0.00493423	5.093e-05	1.80421																					1.586	-0.0502463	-0.00489999	10.6062
	1.588	-0.00617487	0.00064983	0.838092																					1.588	-0.0508433	-0.00130081	12.621
	1.59	-0.00394318	-0.00414906	0.258692																					1.59	-0.0514402	-0.00849915	10.1047
	1.592	-0.00259859	-0.00174961	-0.181828																					1.592	-0.050807	-0.00489999	9.4354
	1.594	-0.00383924	-0.00234852	0.036532																					1.594	-0.046932	-0.0060997	8.76607
	1.596	-0.00446606	-0.0011507	1.32169																					1.596	-0.043057	-0.00429916	12.9083
	1.598	-0.0103016	-0.00474796	2.85757																					1.598	-0.0598828	-0.00309946	11.405
	1.6	-0.0103016	-0.00295124	2.80361																					1.6	-0.0539293	-0.0121994	9.90165
	1.602	-0.00869143	0.00304928	1.56661																					1.602	-0.0479758	-0.0060997	10.0468
	1.604	-0.0018383	0.00245037	0.727452																					1.604	-0.0418947	-0.00309946	10.0238
	1.606	-0.0013686	0.00855007	0.511092																					1.606	-0.0507894	-0.00909998	10.0007
	1.608	-0.0013686	5.093e-05	0.582172																					1.608	-0.059684	-0.00909998	6.96833
	1.61	-0.00552727	-0.0066515	1.31989																					1.61	-0.0553192	-0.00550079	11.0152
	1.612	-0.0103539	0.00064983	2.35665																					1.612	-0.0586437	-0.00489999	15.0621
	1.614	-0.0126531	-0.0072504	2.57693																					1.614	-0.0619683	-0.00250055	15.2705
	1.616	-0.011076	-0.00604877	1.83161																					1.616	-0.0639821	-0.00429916	12.681
	1.618	-0.00882005	-0.00234852	0.479092																					1.618	-0.0499369	0.0006008	10.0915
	1.62	-0.000771963	5.093e-05	-0.667508																					1.62	-0.0358916	-0.00370026	12.1031
	1.622	0.000838402	0.00064983	-0.541468																					1.622	-0.0458299	-0.00370026	10.1842
	1.624	0.000838402	5.093e-05	0.273772																					1.624	-0.0537623	-0.00060083	8.26535
	1.626	-0.00260424	5.093e-05	1.05381																					1.626	-0.0616946	-0.00309946	9.56444
	1.628	-0.00260424	-0.00414906	1.32881																					1.628	-0.0538061	-0.00250055	12.6177
	1.63	-0.00243164	0.00245037	0.787332																					1.63	-0.0610401	-0.0121994	15.671
	1.632	6.90119e-05	0.00064983	-0.0467879																					1.632	-0.0682742	0.00180054	11.669
	1.634	6.90119e-05	5.093e-05	-1.17075																					1.634	-0.0599786	-0.00489999	11.7481
	1.636	0.000407102	-0.00905094	-1.34743																					1.636	-0.054504	-0.00670053	11.8272
	1.638	-0.000780853	-0.00174961	-0.431708																					1.638	-0.0490294	0.00300024	12.4662
	1.64	-0.00260008	0.00304928	1.14705																					1.64	-0.0661085	0.00359917	11.406
	1.642	-0.00352247	-0.00604877	1.38837																					1.642	-0.0587725	-0.00189972	10.3457
	1.644	-0.00352247	-0.00234852	0.789372																					1.644	-0.0514366	-0.00309946	14.0428
	1.646	-0.00186198	-0.00054798	-0.582508																					1.646	-0.048208	-0.00309946	12.1192
	1.648	0.00239893	0.00185146	-1.44175																					1.648	-0.0516105	-0.00060083	10.1957
	1.65	0.00239893	-0.0066515	-2.41683																					1.65	-0.055013	-0.0170002	8.34587
	1.652	0.00168997	-0.0066515	-1.75391																					1.652	-0.0441314	-0.00189972	11.0294
	1.654	-0.00331497	-0.00544987	0.386052																					1.654	-0.0521492	-0.00429916	13.713
	1.656	-0.00845856	-0.00355015	2.43161																					1.656	-0.0725213	-0.00550079	12.3406
	1.658	-0.00845856	5.093e-05	2.49349																					1.658	-0.0631006	-0.00550079	13.3873
	1.66	-0.00748372	0.00245037	1.87369																					1.66	-0.0536799	-0.00250055	14.4339
	1.662	-0.00430795	0.00064983	1.05533																					1.662	-0.0507235	-0.00309946	14.945
	1.664	-0.00211139	0.00304928	-0.00046792																					1.664	-0.0552546	-0.00429916	11.3036
	1.666	-0.000343258	-0.00295124	-0.574988																					1.666	-0.0597857	-0.00370026	7.66227
	1.668	-0.000343258	-0.0011507	-0.278868																					1.668	-0.0491912	-0.00489999	10.0613
	1.67	-0.00368145	-0.00234852	1.09077																					1.67	-0.0618194	-0.00429916	11.9028
	1.672	-0.00905497	-0.00295124	2.11177																					1.672	-0.0744476	-0.0060997	13.7444
	1.674	-0.00905497	-0.00544987	1.51773																					1.674	-0.0711729	-0.0060997	11.6003
	1.676	-0.00707953	-0.00234852	0.103052																					1.676	-0.0546418	-0.00729944	13.0291
	1.678	-0.00245282	-0.00355015	-0.351308																					1.678	-0.0381108	-0.00790024	14.4578
	1.68	0.0017097	0.004949	-0.153828																					1.68	-0.0495847	-0.0133991	12.0927
	1.682	0.00176682	0.00795116	0.0423719																					1.682	-0.0514869	-0.00790024	11.5728
	1.684	0.00176682	0.00124874	0.819852																					1.684	-0.0533891	-0.00489999	11.053
	1.686	-0.00399649	0.00245037	2.10317																					1.686	-0.0526043	0.00239944	15.2033
	1.688	-0.008468	-0.00174961	2.43969																					1.688	-0.0599862	-0.0170002	12.9851
	1.69	-0.008468	-0.00784931	0.781092																					1.69	-0.067368	-0.0104008	10.767
	1.692	-0.00509381	-0.00054798	-0.489508																					1.692	-0.0509552	-0.00130081	10.5206
	1.694	0.000109172	-0.0011507	-0.484188																					1.694	-0.0546221	-0.00489999	10.7226
	1.696	0.000109172	-0.0011507	-0.145748																					1.696	-0.058289	-0.0163994	10.9247
	1.698	-0.00265871	-0.00355015	0.299892																					1.698	-0.0665805	-0.00370026	8.74475
	1.7	-0.00407246	-0.00295124	1.74321																					1.7	-0.0616808	-0.00550079	11.2628
	1.702	-0.00407246	0.004949	2.08605																					1.702	-0.0567811	-0.00790024	15.8836
	1.704	-0.00257629	0.00435009	1.22417																					1.704	-0.0640295	-0.0121994	13.2796
	1.706	-0.00115198	-0.00234852	-0.147788																					1.706	-0.0570849	-0.00790024	10.6756
	1.708	0.00146112	0.00064983	-1.42351																					1.708	-0.0501402	-0.0133991	9.60214
	1.71	0.00186318	-0.00355015	-1.75475																					1.71	-0.0446893	-0.0128002	11.1403
	1.712	0.00186318	-0.00234852	-0.651508																					1.712	-0.0589298	-0.00729944	12.6785
	1.714	-0.000347218	0.00185146	0.700852																					1.714	-0.0731703	-0.00489999	10.5975
	1.716	-0.00442186	-0.00295124	1.23513																					1.716	-0.066355	-0.00550079	13.8596
	1.718	-0.00442186	-0.00355015	1.40957																					1.718	-0.0611999	-0.0133991	17.1217
	1.72	-0.00182321	0.00734844	0.775772																					1.72	-0.0560449	0.0048008	16.8103
	1.722	0.00612523	0.004949	-0.764028																					1.722	-0.0617365	-0.00849915	12.6121
	1.724	0.00612523	0.00124874	-1.82895																					1.724	-0.0529498	-0.00250055	8.41397
	1.726	0.00547288	5.093e-05	-0.722428																					1.726	-0.0441631	0.0006008	11.6682
	1.728	-0.00197564	-0.00234852	1.13585																					1.728	-0.0558819	-0.00849915	11.7662
	1.73	-0.00874449	-0.00234852	2.06213																					1.73	-0.0619376	-0.0060997	11.8642
	1.732	-0.0106659	-0.0011507	2.39601																					1.732	-0.0679934	-0.00250055	12.1525
	1.734	-0.0106659	-0.0072504	1.86869																					1.734	-0.052356	0.0006008	14.0623
	1.736	-0.00530898	0.00245037	0.315692																					1.736	-0.0565708	-0.00489999	15.9721
	1.738	0.000652197	-0.00474796	-1.21619																					1.738	-0.0607855	-0.00250055	11.6266
	1.74	0.00267052	0.00185146	-1.93191																					1.74	-0.0574054	-0.00370026	12.1156
	1.742	0.00369416	5.093e-05	-1.02563																					1.742	-0.0574027	-0.00849915	12.6045
	1.744	0.00369416	0.00555172	0.579212																					1.744	-0.0574	-0.00489999	15.133
	1.746	-0.0010719	0.00124874	1.65685																					1.746	-0.0761514	-0.00189972	13.6766
	1.748	-0.00594151	-0.0011507	1.33841																					1.748	-0.0732678	-0.00979996	12.2202
	1.75	-0.00594151	-0.00414906	0.762612																					1.75	-0.0522942	-0.00849915	13.9959
	1.752	-0.00502969	-0.00174961	0.278092																					1.752	-0.0543362	0	12.4677
	1.754	-0.0032085	-0.00414906	-0.148508																					1.754	-0.0563782	-0.0060997	10.9395
	1.756	-0.0032085	-0.00174961	-0.199668																					1.756	-0.059715	-0.00550079	9.41075
	1.758	-0.00365657	-0.00054798	0.802532																					1.758	-0.059449	-0.00670053	13.1487
	1.76	-0.00488803	0.00435009	2.59201																					1.76	-0.059183	-0.00370026	16.8867
	1.762	-0.00488803	0.00245037	2.18093																					1.762	-0.0753508	-0.00370026	15.2676
	1.764	-0.0028203	0.00304928	0.461132																					1.764	-0.0625823	-0.00729944	13.9055
	1.766	0.000791052	-0.00234852	-0.681468																					1.766	-0.0498138	-0.00250055	12.5435
	1.768	0.00224142	5.093e-05	-0.806788																					1.768	-0.0464841	-0.00790024	13.655
	1.77	0.00182772	0.00124874	-1.03227																					1.77	-0.057362	-0.00790024	11.6073
	1.772	-0.00129512	-0.00474796	0.280092																					1.772	-0.06824	0	9.55962
	1.774	-0.0111654	-0.00844822	2.16805																					1.774	-0.0601186	-0.0060997	12.4982
	1.776	-0.0156038	-0.00474796	2.92865																					1.776	-0.0658415	-0.00429916	14.0009
	1.778	-0.0156038	-0.00474796	2.49925																					1.778	-0.0715644	-0.00429916	15.5037
	1.78	-0.00885073	0.00435009	0.800332																					1.78	-0.0702922	-0.00670053	11.3963
	1.782	-0.000903863	-0.00474796	-0.447868																					1.782	-0.0584511	-0.0060997	12.2842
	1.784	0.000135992	-0.0011507	-0.756708																					1.784	-0.04661	-0.0104008	13.1721
	1.786	-0.00191663	0.00064983	0.381652																					1.786	-0.0602697	-0.00429916	12.4598
	1.788	-0.00757992	-0.0157496	1.38857																					1.788	-0.0628573	-0.0104008	12.6589
	1.79	-0.0110482	-0.0066515	1.90789																					1.79	-0.0654448	-0.00250055	12.8581
	1.792	-0.0110482	0.00124874	2.26553																					1.792	-0.0574738	-0.00909998	17.3408
	1.794	-0.00766042	-0.00234852	1.28973																					1.794	-0.062134	-0.00550079	16.4901
	1.796	-0.00361622	-0.00054798	-0.205748																					1.796	-0.0667943	-0.00729944	11.7334
	1.798	-0.00361622	-0.00234852	-1.10075																					1.798	-0.057401	0.00300024	12.8454
	1.8	-0.00409548	-0.00844822	0.592572																					1.8	-0.0622687	0.0042	13.9574
	1.802	-0.00933228	-0.00174961	1.67909																					1.802	-0.0671365	-0.00550079	13.9577
	1.804	-0.0105085	-0.00054798	2.41265																					1.804	-0.0821872	-0.00790024	13.4067
	1.806	-0.00933228	-0.00234852	2.36573																					1.806	-0.0702027	-0.00429916	12.8556
	1.808	-0.00826672	0.00064983	1.74617																					1.808	-0.0582183	-0.0109997	16.3705
	1.81	-0.00609808	-0.0066515	-0.197548																					1.81	-0.0589512	-0.0116005	13.4462
	1.812	-0.0028657	-0.00355015	-1.54295																					1.812	-0.0576481	-0.0060997	10.5219
	1.814	-0.00159589	-0.00474796	-1.21947																					1.814	-0.0563449	-0.0060997	9.6916
	1.816	-0.00159589	-0.00234852	0.243292																					1.816	-0.049598	-0.00909998	12.7739
	1.818	-0.0041228	0.00245037	1.84357																					1.818	-0.0655003	0	15.8563
	1.82	-0.00536801	0.00064983	2.46345																					1.82	-0.0814026	-0.00370026	14.016
	1.822	-0.00536801	0.00185146	1.91589																					1.822	-0.0768152	-0.00489999	15.1056
	1.824	-0.00448667	0.00124874	1.10249																					1.824	-0.0686366	-0.00909998	16.1953
	1.826	-0.00142111	0.00124874	0.143972																					1.826	-0.0604579	-0.00189972	15.8759
	1.828	-0.000566218	-0.0011507	-0.367428																					1.828	-0.0688476	-0.00909998	12.7661
	1.83	-0.000566218	-0.00234852	-0.224268																					1.83	-0.0608285	-0.00849915	9.65635
	1.832	-0.0056597	-0.00355015	1.57945																					1.832	-0.0528093	-0.00370026	13.8015
	1.834	-0.00923559	-0.00905094	2.74829																					1.834	-0.0578268	-0.0133991	14.255
	1.836	-0.00923559	-0.0011507	1.86313																					1.836	-0.0626556	-0.00670053	14.7086
	1.838	-0.00592955	-0.0011507	0.526292																					1.838	-0.0674844	-0.00729944	13.4364
	1.84	-0.0022547	-0.00234852	-0.273748																					1.84	-0.0509862	0.00720024	14.5676
	1.842	0.00219494	0.00124874	-1.09867																					1.842	-0.0517011	-0.00909998	15.6989
	1.844	0.00560928	0.00375118	-1.65879																					1.844	-0.0684785	-0.00729944	12.3574
	1.846	0.00560928	0.00304928	-0.631468																					1.846	-0.0671316	-0.00909998	13.5661
	1.848	0.00364826	0.00375118	0.507452																					1.848	-0.0657847	-0.00489999	14.7748
	1.85	0.0011882	0.004949	1.07349																					1.85	-0.0693045	-0.0139999	18.0513
	1.852	0.0011882	-0.00234852	0.531452																					1.852	-0.0705149	-0.00849915	15.4411
	1.854	-0.00190965	0.00245037	-0.360588																					1.854	-0.0717253	-0.00309946	12.8309
	1.856	-0.0035327	-0.0066515	-0.231108																					1.856	-0.0511598	-0.00670053	13.1444
	1.858	-0.00191122	-0.00054798	0.510772																					1.858	-0.0570737	-0.00489999	12.894
	1.86	-0.00415907	0.00555172	1.69577																					1.86	-0.0629876	-0.00370026	12.6437
	1.862	-0.00446533	0.00245037	2.19749																					1.862	-0.0703108	-0.00729944	10.8405
	1.864	-0.00621961	0.00124874	2.66681																					1.864	-0.0661805	-0.00489999	14.6301
	1.866	-0.00621961	0.00124874	1.83709																					1.866	-0.0620502	-0.00909998	18.4198
	1.868	-0.00304588	0.00064983	0.160492																					1.868	-0.074085	-0.00670053	17.1183
	1.87	0.00293568	-0.0011507	-1.75355																					1.87	-0.0634717	-0.0104008	14.8907
	1.872	0.00293568	0.00245037	-1.45135																					1.872	-0.0528584	-0.0104008	12.6631
	1.874	0.00284863	5.093e-05	0.0542919																					1.874	-0.0498293	-0.0060997	15.3177
	1.876	-0.00381385	-0.0011507	1.57769																					1.876	-0.0647762	-0.00370026	14.1076
	1.878	-0.00791959	-0.00295124	2.38565																					1.878	-0.0797232	-0.00130081	12.8974
	1.88	-0.00791959	0.00185146	2.55729																					1.88	-0.0701501	0.0042	14.8625
	1.882	-0.0073162	0.00064983	1.72613																					1.882	-0.0691373	-0.00489999	15.6725
	1.884	-0.00155296	0.00375118	-0.0297479																					1.884	-0.0681245	0	16.4825
	1.886	0.00192799	-0.00054798	-0.924188																					1.886	-0.0704836	-0.00250055	11.5276
	1.888	0.00192799	5.093e-05	-0.164068																					1.888	-0.064005	-0.00979996	10.7849
	1.89	-0.00444268	-0.00234852	1.81101																					1.89	-0.0575264	-0.00979996	14.7673
	1.892	-0.0141112	-0.00474796	3.47049																					1.892	-0.0728146	-0.00489999	14.7782
	1.894	-0.0151752	-0.0072504	3.70893																					1.894	-0.0720128	-0.00309946	14.7891
	1.896	-0.0151752	-0.00054798	2.79313																					1.896	-0.0712111	-0.00909998	15.4266
	1.898	-0.0103735	-0.00234852	1.66949																					1.898	-0.056824	-0.00909998	16.1193
	1.9	-0.00324497	0.00375118	0.083452																					1.9	-0.0609798	-0.00130081	16.812
	1.902	0.00297696	-0.00295124	-1.37195																					1.902	-0.0651356	-0.00489999	11.7379
	1.904	0.00297696	0.00435009	-0.452788																					1.904	-0.0622254	-0.00550079	13.9983
	1.906	-0.00261918	-0.0011507	1.65605																					1.906	-0.0709138	0.00720024	16.2587
	1.908	-0.00928891	-0.0011507	2.41305																					1.908	-0.0796022	-0.00370026	17.4517
	1.91	-0.00928891	-0.0108515	1.93509																					1.91	-0.0876725	-0.00250055	15.8194
	1.912	-0.0102349	0.00245037	1.49473																					1.912	-0.0715788	-0.00250055	14.1871
	1.914	-0.00659773	-0.00604877	0.904532																					1.914	-0.0554852	-0.00979996	16.8583
	1.916	-0.00472728	-0.00355015	-0.101508																					1.916	-0.0599083	-0.00250055	14.2928
	1.918	-0.00493207	-0.00784931	-0.480828																					1.918	-0.0658862	-0.00729944	11.7274
	1.92	-0.00476064	-0.00174961	0.547132																					1.92	-0.071864	-0.00189972	11.3211
	1.922	-0.00476064	0.00124874	1.70797																					1.922	-0.0684783	-0.00130081	15.073
	1.924	-0.00476064	0.00555172	2.01609																					1.924	-0.0782248	-0.00550079	18.8249
	1.926	-0.0040479	-0.0011507	1.12181																					1.926	-0.0879714	-0.00370026	16.1879
	1.928	-0.0040753	0.00124874	0.058572																					1.928	-0.0783565	-0.0060997	15.6646
	1.93	-0.00323536	-0.0072504	-0.224108																					1.93	-0.0681201	-0.00729944	15.1412
	1.932	-0.00359337	0.00064983	0.370652																					1.932	-0.0578837	-0.0060997	15.7568
	1.934	-0.00657258	-0.00414906	0.660532																					1.934	-0.0733013	-0.0060997	14.0817
	1.936	-0.00910624	-0.00474796	1.66833																					1.936	-0.0666484	-0.00979996	12.4065
	1.938	-0.0106074	-0.00355015	2.86669																					1.938	-0.0599955	-0.00429916	16.3141
	1.94	-0.0106074	0.00064983	2.61081																					1.94	-0.059131	-0.00309946	15.8147
	1.942	-0.0059188	-0.00054798	0.374052																					1.942	-0.0634776	-0.0104008	15.3154
	1.944	-0.000301963	0.00245037	-0.760068																					1.944	-0.0678241	-0.00189972	12.2056
	1.946	0.00346545	-0.00174961	-0.797468																					1.946	-0.0509031	-0.00729944	13.7731
	1.948	0.00381121	0.004949	-0.314228																					1.948	-0.0634319	0.00720024	15.3406
	1.95	0.00178602	0.00375118	0.404852																					1.95	-0.0759607	-0.0121994	14.0174
	1.952	-0.000562233	0.00245037	1.42665																					1.952	-0.0782829	-0.0060997	15.8158
	1.954	-0.00301395	-0.00544987	1.72693																					1.954	-0.0643118	-0.00909998	17.6142
	1.956	-0.00301395	0.00064983	0.855372																					1.956	-0.0503406	-0.00849915	19.9772
	1.958	-0.000464243	-0.00054798	-0.597788																					1.958	-0.0592925	-0.00309946	16.1992
	1.96	0.00416491	0.004949	-1.48335																					1.96	-0.05412	0	12.4212
	1.962	0.00416491	0.00245037	-1.00907																					1.962	-0.0489476	-0.0116005	12.9763
	1.964	0.00357109	0.00064983	-0.00142799																					1.964	-0.0498925	-0.00489999	14.7869
	1.966	-0.000921483	0.00064983	0.956292																					1.966	-0.0651714	-0.00309946	16.5975
	1.968	-0.00283692	0.00124874	0.936812																					1.968	-0.0804503	-0.0060997	15.1082
	1.97	-0.00283692	-0.00234852	0.688612																					1.97	-0.0682473	-0.0121994	17.4859
	1.972	0.000677827	0.00245037	-0.350948																					1.972	-0.0658996	-0.00550079	19.8636
	1.974	0.00411003	-0.0011507	-1.37915																					1.974	-0.063552	-0.00550079	18.038
	1.976	0.00411003	5.093e-05	-1.87719																					1.976	-0.0645123	-0.00979996	15.6664
	1.978	0.00245291	-0.00234852	-0.633788																					1.978	-0.0575261	-0.00189972	13.2949
	1.98	0.000363282	0.00375118	0.802812																					1.98	-0.05054	-0.00429916	17.2975
	1.982	0.000363282	0.00304928	1.10741																					1.982	-0.0657235	-0.00250055	15.797
	1.984	0.00120425	0.00245037	0.145452																					1.984	-0.0626785	-0.00309946	14.2966
	1.986	0.00274599	0.00185146	-0.442988																					1.986	-0.0596335	0.0006008	14.2122
	1.988	0.00448436	0.00375118	-0.885028																					1.988	-0.0493463	-0.00130081	14.6496
	1.99	0.00448436	0.00064983	-1.17387																					1.99	-0.058059	-0.0121994	15.0871
	1.992	0.00317777	5.093e-05	-0.239828																					1.992	-0.0667717	-0.00060083	11.1454
	1.994	-0.00487524	-0.00295124	1.95237																					1.994	-0.0626283	-0.0060997	14.3679
	1.996	-0.0106688	5.093e-05	2.84705																					1.996	-0.0647611	-0.00849915	17.5905
	1.998	-0.0106688	-0.0011507	2.35653																					1.998	-0.0668939	0.00180054	18.7532
	2	-0.00482114	0.004949	1.00361																					2	-0.0769223	-0.00189972	15.7116
	2.002	0.00276436	0.00375118	-0.210748																					2.002	-0.0634105	0.00909996	12.6699
	2.004	0.00323989	0.00185146	-1.07911																					2.004	-0.0498988	-0.00370026	14.451
	2.006	0.00323989	5.093e-05	-0.458668																					2.006	-0.0541204	-0.00189972	12.4405
	2.008	-0.000887453	-0.0011507	0.627452																					2.008	-0.0636534	-0.00670053	10.4301
	2.01	-0.00747299	-0.00905094	2.01413																					2.01	-0.0731864	-0.00979996	10.6099
	2.012	-0.00990014	-0.0011507	2.53369																					2.012	-0.0613679	-0.00060083	14.6358
	2.014	-0.00990014	-0.00234852	1.54157																					2.014	-0.0682006	-0.00489999	18.6617
	2.016	-0.00609685	-0.00604877	-0.592468																					2.016	-0.0750333	-0.00909998	15.0456
	2.018	0.000135932	-0.00355015	-1.87523																					2.018	-0.0688104	-0.0060997	14.8209
	2.02	0.00580639	0.00304928	-1.72223																					2.02	-0.0630808	-0.00489999	14.5961
	2.022	0.00580639	0.00375118	-0.977708																					2.022	-0.0573512	-0.00189972	15.0877
	2.024	0.00561105	0.00375118	0.047772																					2.024	-0.0770941	-0.00309946	13.3018
	2.026	0.00105326	-0.00234852	1.27573																					2.026	-0.0716148	-0.00250055	11.5158
	2.028	-0.00312803	0.00615063	1.90105																					2.028	-0.0661354	-0.00550079	15.4342
	2.03	-0.00312803	-0.00234852	0.613492																					2.03	-0.0706218	-0.0104008	15.0683
	2.032	-0.000880208	-0.00234852	-0.584068																					2.032	-0.082657	0.0006008	14.7025
	2.034	-0.00255466	-0.00355015	-0.810828																					2.034	-0.0756444	-0.00489999	11.4841
	2.036	-0.000642513	-0.00784931	0.0202519																					2.036	-0.0662483	-0.00309946	13.6903
	2.038	-0.00445425	0.00185146	0.707412																					2.038	-0.0568523	-0.00189972	15.8965
	2.04	-0.00506964	-0.00355015	1.80249																					2.04	-0.0757439	-0.00189972	14.8945
	2.042	-0.00270606	0.004949	1.78949																					2.042	-0.0668025	-0.00250055	15.27
	2.044	-0.00270606	0.00124874	1.11297																					2.044	-0.0578611	-0.00489999	15.6454
	2.046	-0.001692	0.00064983	0.070452																					2.046	-0.0527999	0.00119971	18.0024
	2.048	-0.000403503	-0.00414906	-0.743508																					2.048	-0.0578223	-0.00790024	14.1997
	2.05	-0.000403503	5.093e-05	-1.26163																					2.05	-0.0628447	-0.00909998	10.3969
	2.052	-0.00126345	-0.00054798	0.200972																					2.052	-0.0495139	-0.00550079	11.6589
	2.054	-0.00535036	-0.00174961	1.89981																					2.054	-0.059906	-0.00550079	14.0624
	2.056	-0.01041	-0.0102488	1.92673																					2.056	-0.0702981	-0.00979996	16.4659
	2.058	-0.01041	-0.00544987	1.50533																					2.058	-0.0734905	-0.00130081	14.445
	2.06	-0.00846808	5.093e-05	1.37897																					2.06	-0.0617023	0.00239944	16.2021
	2.062	-0.00343029	0.00124874	0.661092																					2.062	-0.049914	-0.00670053	17.9592
	2.064	-0.00115687	-0.0011507	-0.0581481																					2.064	-0.0605733	-0.00250055	15.8696
	2.066	-0.00115687	0.00185146	0.433812																					2.066	-0.0606725	-0.00130081	14.2139
	2.068	-0.00246349	0.00245037	1.61481																					2.068	-0.0607718	-0.00550079	12.5582
	2.07	-0.00547531	0.00064983	1.89789																					2.07	-0.060278	-0.00729944	17.5464
	2.072	-0.00547531	-0.00474796	1.22273																					2.072	-0.0701006	-0.00370026	16.131
	2.074	-0.00496423	0.00304928	-0.0646679																					2.074	-0.0799232	-0.00250055	14.7156
	2.076	0.000160612	-0.00474796	-0.440308																					2.076	-0.0677899	-0.0121994	14.7259
	2.078	0.00393968	0.00124874	-0.830668																					2.078	-0.0630478	-0.0230999	17.3912
	2.08	0.00204931	0.00245037	-0.608308																					2.08	-0.0583057	-0.00309946	16.5646
	2.082	0.00236098	5.093e-05	0.130932																					2.082	-0.0708735	-0.00370026	14.7588
	2.084	-0.000161123	0.004949	1.19961																					2.084	-0.0662233	-0.00309946	12.9531
	2.086	-0.00183186	0.00304928	1.56005																					2.086	-0.0615731	-0.00429916	17.6675
	2.088	-0.00152019	-0.00174961	0.401532																					2.088	-0.0669637	-0.00370026	14.8839
	2.09	0.000423507	0.00124874	-0.709228																					2.09	-0.0594349	-0.00979996	12.1003
	2.092	0.000341102	0.00064983	-0.847028																					2.092	-0.051906	-0.00849915	10.8611
	2.094	-0.000962393	-0.00784931	-0.236188																					2.094	-0.0395231	-0.00670053	12.3422
	2.096	-0.00515598	-0.00474796	0.303692																					2.096	-0.0524075	-0.00849915	13.8232
	2.098	-0.00561994	0.00124874	1.39949																					2.098	-0.0652918	-0.00370026	10.8649
	2.1	-0.00481319	0.00435009	2.40681																					2.1	-0.0636181	-0.00429916	13.9987
	2.102	-0.0022773	0.00734844	1.88845																					2.102	-0.0601933	0.00239944	17.1326
	2.104	0.00105224	0.00245037	0.035132																					2.104	-0.0567684	-0.00489999	17.8291
	2.106	0.00250003	5.093e-05	-1.18859																					2.106	-0.0656143	0.0006008	13.8681
	2.108	0.00250003	-0.0011507	-0.960228																					2.108	-0.0529097	-0.0158005	9.90706
	2.11	0.000457197	-0.00355015	-0.281708																					2.11	-0.0402051	-0.0116005	12.3078
	2.112	-0.00209957	0.00064983	0.606412																					2.112	-0.0430795	-0.00189972	12.6648
	2.114	-0.00656954	-0.00234852	2.09181																					2.114	-0.0523248	-0.00670053	13.0219
	2.116	-0.00880932	-0.00295124	2.54857																					2.116	-0.0615701	-0.0133991	12.9545
	2.118	-0.00880932	5.093e-05	1.73845																					2.118	-0.0431307	-0.00060083	15.947
	2.12	-0.00421608	5.093e-05	0.395052																					2.12	-0.0507775	-0.00550079	18.9395
	2.122	-0.000626318	5.093e-05	-0.056428																					2.122	-0.0584244	-0.00429916	15.746
	2.124	0.000241677	0.00185146	0.314092																					2.124	-0.0550846	-0.00250055	15.0049
	2.126	0.000241677	0.004949	1.18557																					2.126	-0.0407694	0.00239944	14.2638
	2.128	-0.00238254	5.093e-05	1.95625																					2.128	-0.0442411	-0.00370026	16.4791
	2.13	-0.00637293	0.00185146	1.70581																					2.13	-0.0548242	-0.0104008	15.0995
	2.132	-0.00637293	-0.00234852	1.39169																					2.132	-0.0654072	-0.00250055	13.72
	2.134	-0.00397578	-0.00234852	0.157812																					2.134	-0.047365	-0.00489999	15.5248
	2.136	-0.00204965	-0.00474796	-0.907108																					2.136	-0.0504504	-0.00979996	13.7213
	2.138	-0.000758493	-0.00604877	-1.41283																					2.138	-0.0535357	-0.00429916	11.9178
	2.14	-0.000758493	0.00185146	0.102812																					2.14	-0.0561815	-0.00550079	8.52613
	2.142	-0.00157486	0.00185146	1.15093																					2.142	-0.054047	-0.00370026	12.0025
	2.144	-0.00301244	5.093e-05	1.51489																					2.144	-0.0519126	-0.00370026	15.4788
	2.146	-0.00301244	0.00064983	0.980612																					2.146	-0.0684507	0	15.1965
	2.148	-0.00241352	-0.00054798	0.251612																					2.148	-0.0613533	-0.00370026	13.8851
	2.15	0.000361732	-0.0011507	-0.857148																					2.15	-0.0542558	-0.0060997	12.5737
	2.152	0.0018385	0.00245037	-1.44183																					2.152	-0.0431553	-0.0060997	14.5532
	2.154	0.0018385	-0.00234852	-0.936908																					2.154	-0.053836	-0.00729944	11.3558
	2.156	-0.000364858	-0.00054798	0.395212																					2.156	-0.0645167	-0.00729944	8.15837
	2.158	-0.00768385	-0.00544987	1.94725																					2.158	-0.0597896	-0.00550079	9.45364
	2.16	-0.00935168	-0.0072504	2.43585																					2.16	-0.0650441	-0.00670053	12.389
	2.162	-0.00935168	5.093e-05	1.37885																					2.162	-0.0702987	-0.00060083	15.3243
	2.164	-0.00425324	-0.00234852	0.173372																					2.164	-0.0748678	0.0048008	11.1001
	2.166	-0.00425324	-0.00234852	-0.0924281																					2.166	-0.0622189	0.00239944	12.0357
	2.168	-0.00456949	-0.00784931	-0.0495081																					2.168	-0.04957	-0.00729944	12.9713
	2.17	-0.00687413	-0.00604877	0.0120521																					2.17	-0.0592136	-0.00909998	11.8788
	2.172	-0.008114	-0.00234852	1.55705																					2.172	-0.0600965	-0.00130081	8.84346
	2.174	-0.0114714	-0.00355015	2.70397																					2.174	-0.0609793	-0.00370026	10.1835
	2.176	-0.0114714	-0.0066515	1.96569																					2.176	-0.0544205	-0.00790024	12.9669
	2.178	-0.0095358	-0.00355015	0.288852																					2.178	-0.0630048	0	15.7504
	2.18	0.00145631	0.00855007	0.232972																					2.18	-0.0715891	-0.00060083	11.3526
	2.182	0.00247984	0.0128492	0.134132																					2.182	-0.0656269	-0.00309946	11.967
	2.184	0.00247984	0.00124874	0.976812																					2.184	-0.0677587	-0.00250055	12.5814
	2.186	-0.00430388	0.00124874	2.24229																					2.186	-0.0698906	-0.00189972	13.0213
	2.188	-0.00683484	0.00615063	3.02497																					2.188	-0.0826713	-0.0060997	11.9982
	2.19	-0.0103466	-0.00414906	3.03389																					2.19	-0.0718656	-0.00979996	10.9752
	2.192	-0.00958384	-0.00544987	1.88073																					2.192	-0.06106	-0.00429916	15.483
	2.194	-0.00958384	-0.00474796	0.361732																					2.194	-0.0613629	0	13.4724
	2.196	-0.00605251	-0.00474796	-0.167108																					2.196	-0.0599948	-0.0116005	11.4619
	2.198	-0.00605251	-0.00174961	1.04013																					2.198	-0.0586267	0.00119971	9.8117
	2.2	-0.00915528	-0.0145479	2.30953																					2.2	-0.0481742	0.00239944	12.466
	2.202	-0.0143309	0.00124874	3.41229																					2.202	-0.0655992	-0.00550079	15.1203
	2.204	-0.0143309	-0.00174961	3.62793																					2.204	-0.0830242	-0.0060997	13.3174
	2.206	-0.0117038	0.00245037	3.36437																					2.206	-0.0818027	-0.00550079	14.6664
	2.208	-0.00903046	0.00304928	2.52577																					2.208	-0.0724792	-0.00370026	16.0154
	2.21	-0.00519124	-0.00054798	0.695172																					2.21	-0.0631557	-0.00790024	16.6191
	2.212	-0.00519124	-0.00054798	0.552892																					2.212	-0.0729547	-0.0109997	12.9356
	2.214	-0.00801298	-0.00474796	1.98733																					2.214	-0.0626882	-0.0104008	9.25211
	2.216	-0.00898596	-0.00604877	2.58345																					2.216	-0.0524216	-0.0133991	11.8729
	2.218	-0.00898596	0.00245037	1.93125																					2.218	-0.059475	-0.00130081	13.5349
	2.22	-0.00384246	0.00435009	1.69009																					2.22	-0.0794216	0.0042	15.197
	2.222	-0.00154924	0.00304928	0.934372																					2.222	-0.0793121	-0.00189972	13.286
	2.224	0.00185536	0.00185146	-0.636868																					2.224	-0.066572	-0.00309946	14.7031
	2.226	0.00329493	0.00245037	-0.887388																					2.226	-0.0538319	-0.00370026	16.1201
	2.228	0.00329493	0.00185146	-0.0848679																					2.228	-0.066874	-0.0121994	13.6987
	2.23	-0.00250343	-0.00054798	1.66245																					2.23	-0.0619752	-0.00729944	14.2137
	2.232	-0.00682053	5.093e-05	2.38633																					2.232	-0.0570764	-0.00909998	14.7287
	2.234	-0.00834609	0.00375118	2.54861																					2.234	-0.0582784	-0.00909998	17.9982
	2.236	-0.00796883	-0.00355015	1.53857																					2.236	-0.065876	-0.0109997	15.5571
	2.238	-0.00625336	-0.00295124	0.778052																					2.238	-0.0734736	-0.00489999	13.1159
	2.24	-0.00408571	0.00064983	0.689452																					2.24	-0.0548991	-0.00790024	13.4979
	2.242	-0.00313838	0.00375118	0.537732																					2.242	-0.0615799	-0.00370026	13.3627
	2.244	-0.00313838	0.00064983	1.20465																					2.244	-0.0682606	-0.00550079	13.2276
	2.246	-0.0036398	0.00375118	2.77565																					2.246	-0.0752422	0.00180054	10.6377
	2.248	-0.0057601	0.0115484	3.66481																					2.248	-0.0704735	-0.00729944	14.7285
	2.25	-0.00544121	-0.00054798	2.26973																					2.25	-0.0657049	-0.00729944	18.8192
	2.252	-0.00332091	0.00185146	1.34561																					2.252	-0.0728522	-0.0060997	18.5108
	2.254	-0.00349989	0.00064983	0.914532																					2.254	-0.0630832	-0.00729944	15.9534
	2.256	-0.00349989	5.093e-05	0.879932																					2.256	-0.0533141	-0.0104008	13.3959
	2.258	-0.00323855	0.00064983	1.13293																					2.258	-0.0442976	-0.00729944	16.2334
	2.26	-0.00367535	0.00734844	2.09537																					2.26	-0.0597441	-0.00370026	14.1923
	2.262	-0.00709116	0.00185146	3.03797																					2.262	-0.0751907	0	12.1512
	2.264	-0.00835167	-0.0011507	2.86825																					2.264	-0.0724583	-0.00489999	13.8212
	2.266	-0.00859183	-0.00054798	1.46373																					2.266	-0.071167	-0.00250055	18.6903
	2.268	-0.00664307	-0.0066515	0.057932																					2.268	-0.0698757	-0.00429916	18.4282
	2.27	-0.00489164	5.093e-05	-0.488668																					2.27	-0.0761862	-0.00909998	14.8525
	2.272	-0.0051318	-0.00174961	0.407692																					2.272	-0.0631509	-0.0060997	11.2768
	2.274	-0.00559295	-0.00295124	1.21357																					2.274	-0.0501155	-0.00909998	14.4696
	2.276	-0.00708467	-0.0072504	1.74473																					2.276	-0.0588227	-0.00979996	13.9857
	2.278	-0.00708467	0.00064983	1.75341																					2.278	-0.0666749	-0.00189972	13.5019
	2.28	-0.00548434	0.00375118	1.88929																					2.28	-0.0745271	0.00180054	14.2444
	2.282	-0.00420542	-0.00174961	0.713812																					2.282	-0.062381	-0.00429916	15.9584
	2.284	-0.00408963	0.00555172	0.0635321																					2.284	-0.0690663	-0.00189972	17.6724
	2.286	-0.00448907	5.093e-05	1.10605																					2.286	-0.0757516	0	13.0453
	2.288	-0.00719581	0.00185146	2.96745																					2.288	-0.0719293	-0.00429916	13.8032
	2.29	-0.0159231	-0.00604877	3.95909																					2.29	-0.0702848	-0.0133991	14.5611
	2.292	-0.0177037	-0.00544987	4.09449																					2.292	-0.0686404	-0.00250055	16.8595
	2.294	-0.0192368	0.00124874	3.70709																					2.294	-0.0804091	-0.00550079	15.6373
	2.296	-0.0151127	-0.0066515	2.49857																					2.296	-0.0680809	-0.0128002	14.4152
	2.298	-0.0132498	-0.0072504	1.41741																					2.298	-0.0557527	-0.00130081	16.8314
	2.3	-0.00986844	0.00855007	0.533212																					2.3	-0.0543673	0	14.6575
	2.302	-0.00986844	-0.0011507	1.41653																					2.302	-0.0654441	-0.00250055	12.4835
	2.304	-0.0111411	-0.00295124	3.18785																					2.304	-0.0765209	-0.00130081	10.5731
	2.306	-0.0133892	5.093e-05	3.87909																					2.306	-0.0669867	0.0006008	14.0383
	2.308	-0.0133892	0.00124874	3.14041																					2.308	-0.0781169	-0.00250055	17.5036
	2.31	-0.0114305	-0.0011507	1.82797																					2.31	-0.0892471	-0.0109997	15.909
	2.312	-0.00988775	-0.00844822	0.774972																					2.312	-0.0849203	-0.00790024	15.7149
	2.314	-0.00527623	-0.00355015	-0.365068																					2.314	-0.0687627	-0.00429916	15.5208
	2.316	-0.0050659	-0.00355015	-0.365588																					2.316	-0.052605	-0.0109997	16.6517
	2.318	-0.00269205	-0.00474796	0.823492																					2.318	-0.067969	-0.0104008	14.1515
	2.32	-0.00566807	0.00615063	2.36121																					2.32	-0.0677712	0.00659944	11.6513
	2.322	-0.00566807	-0.00234852	1.75845																					2.322	-0.0675734	0.0006008	14.5233
	2.324	-0.00232359	5.093e-05	0.350972																					2.324	-0.0701651	-0.0060997	15.9033
	2.326	-0.000444083	-0.00054798	-0.778268																					2.326	-0.0769195	-0.00489999	17.2832
	2.328	0.000891592	-0.00474796	-1.30319																					2.328	-0.0836738	-0.00429916	13.6485
	2.33	0.000891592	-0.00474796	-1.51659																					2.33	-0.0630844	-0.0116005	15.3328
	2.332	0.000254527	-0.00174961	-0.448468																					2.332	-0.0672211	-0.00250055	17.017
	2.334	-0.000810708	0.00245037	1.02901																					2.334	-0.0713577	-0.00790024	16.2432
	2.336	-0.00568821	-0.00474796	1.60473																					2.336	-0.0770268	-0.0116005	16.3181
	2.338	-0.00568821	-0.00604877	0.915492																					2.338	-0.068496	-0.0060997	16.3929
	2.34	-0.00182745	0.004949	-0.314148																					2.34	-0.0599651	0.00970079	20.023
	2.342	0.00613072	5.093e-05	-1.50123																					2.342	-0.0709394	-0.00489999	16.52
	2.344	0.00613072	0.00064983	-1.53671																					2.344	-0.064101	-0.00670053	13.017
	2.346	0.00489915	0.00185146	-0.472748																					2.346	-0.0572625	0.00300024	12.7467
	2.348	-0.000439458	-0.00295124	0.417532																					2.348	-0.0574375	-0.00670053	14.5669
	2.35	-0.00777188	-0.00414906	1.69333																					2.35	-0.0731696	-0.0151997	16.3872
	2.352	-0.0107953	-0.00234852	2.22721																					2.352	-0.0889017	-0.00489999	14.4096
	2.354	-0.0107953	-0.00414906	1.62981																					2.354	-0.0750528	-0.00670053	17.3141
	2.356	-0.00557762	-0.00174961	-0.315668																					2.356	-0.0680236	-0.00790024	20.2187
	2.358	0.000783927	-0.00234852	-1.10083																					2.358	-0.0609945	-0.00729944	19.4222
	2.36	0.00147946	0.00435009	-0.383108																					2.36	-0.064665	0.00239944	15.9171
	2.362	0.00147946	0.00435009	0.861492																					2.362	-0.0602893	-0.00429916	12.4119
	2.364	-0.000190583	0.004949	1.55857																					2.364	-0.0559137	-0.00250055	15.9185
	2.366	-0.00446951	0.00064983	2.07589																					2.366	-0.0723705	-0.00429916	15.2406
	2.368	-0.00643435	0.00064983	2.26721																					2.368	-0.0752152	-0.00670053	14.5627
	2.37	-0.00643435	-0.00234852	0.716612																					2.37	-0.07806	-0.0139999	14.6653
	2.372	-0.00284084	0.00245037	-0.298948																					2.372	-0.0600687	-0.00849915	16.2801
	2.374	-0.00284084	5.093e-05	0.129412																					2.374	-0.061543	-0.0158005	17.8949
	2.376	-0.00441148	-0.00414906	1.52105																					2.376	-0.0630172	-0.00849915	13.2864
	2.378	-0.00929475	0.00245037	2.70165																					2.378	-0.0602079	-0.00489999	15.4908
	2.38	-0.00929475	0.00124874	3.30481																					2.38	-0.0637023	0.00300024	17.6952
	2.382	-0.00581387	0.0115484	2.49549																					2.382	-0.0671966	-0.00130081	19.0493
	2.384	-0.000852522	0.00064983	0.980332																					2.384	-0.0803196	-0.00130081	16.8312
	2.386	0.000333307	0.00375118	-0.132988																					2.386	-0.0678532	0.00359917	14.6131
	2.388	-0.00158065	-0.00544987	-1.13751																					2.388	-0.0553868	-0.00429916	16.6639
	2.39	-0.00158065	-0.00604877	-0.946828																					2.39	-0.0584701	-0.0139999	14.7581
	2.392	-0.00227825	5.093e-05	0.586492																					2.392	-0.0655926	-0.00250055	12.8524
	2.394	-0.00701945	-0.00414906	1.97925																					2.394	-0.0727151	-0.0104008	12.1877
	2.396	-0.00768466	-0.00604877	1.42377																					2.396	-0.0633592	-0.0109997	16.2102
	2.398	-0.00768466	-0.0011507	0.618692																					2.398	-0.0717339	-0.0104008	20.2327
	2.4	-0.00260443	-0.0011507	0.108172																					2.4	-0.0801087	0	17.8194
	2.402	0.000743532	0.00185146	-0.304748																					2.402	-0.0764433	-0.00309946	16.3596
	2.404	0.000893892	0.00555172	-0.624708																					2.404	-0.0691924	0	14.8998
	2.406	0.000893892	0.00124874	0.632852																					2.406	-0.0619415	0.0006008	15.785
	2.408	-0.00393601	0.00245037	2.25993																					2.408	-0.0821612	-0.00250055	13.8922
	2.41	-0.00673839	0.00375118	2.65965																					2.41	-0.0881063	-0.0104008	11.9993
	2.412	-0.00673839	-0.00414906	1.65817																					2.412	-0.0753384	-0.00849915	15.7379
	2.414	-0.00552028	-0.00234852	0.236132																					2.414	-0.0778134	0.0006008	16.538
	2.416	-0.00600806	-0.00474796	-0.148708																					2.416	-0.0802884	-0.00849915	17.3382
	2.418	-0.00372309	-0.00905094	-0.296988																					2.418	-0.0755079	-0.00909998	13.6048
	2.42	-0.00502373	0.00245037	0.159772																					2.42	-0.0666071	0.0048008	15.0235
	2.422	-0.00592298	-0.00234852	0.886452																					2.422	-0.0577063	0.00359917	16.4423
	2.424	-0.00592298	0.00124874	1.80009																					2.424	-0.08213	0.00359917	15.4811
	2.426	-0.00592298	-0.00604877	1.60405																					2.426	-0.0788664	-0.00309946	16.1846
	2.428	-0.0052793	-0.00295124	0.413932																					2.428	-0.0756029	0.00239944	16.8881
	2.43	-0.00123116	-0.00054798	-0.761148																					2.43	-0.0672097	-0.00550079	20.4679
	2.432	-0.00123116	5.093e-05	-0.523428																					2.432	-0.072171	0.00849916	16.6513
	2.434	-0.00398376	-0.00905094	0.640052																					2.434	-0.0771323	-0.00729944	12.8348
	2.436	-0.0108617	-0.00474796	1.34105																					2.436	-0.0685034	-0.00729944	12.807
	2.438	-0.0127357	-0.00474796	2.27805																					2.438	-0.0748454	-0.00489999	15.0843
	2.44	-0.0131872	-0.0011507	3.36137																					2.44	-0.0811874	0	17.3617
	2.442	-0.0131872	-0.00174961	2.69117																					2.442	-0.085799	-0.00429916	15.1623
	2.444	-0.0101228	-0.00234852	1.34569																					2.444	-0.0743396	0	17.6682
	2.446	-0.00616281	5.093e-05	0.241412																					2.446	-0.0628803	0.0048008	20.1741
	2.448	-0.00616281	-0.00234852	0.561452																					2.448	-0.0714383	-0.00060083	18.8439
	2.45	-0.00821278	-0.0066515	1.29493																					2.45	-0.0673622	-0.0121994	15.9305
	2.452	-0.0119808	-0.00174961	2.59521																					2.452	-0.0632861	-0.0104008	13.017
	2.454	-0.0135358	-0.00174961	3.29789																					2.454	-0.0595445	-0.00670053	18.0933
	2.456	-0.0135358	-0.00295124	3.18793																					2.456	-0.0717209	-0.0121994	19.8967
	2.458	-0.0122756	-0.00174961	1.96509																					2.458	-0.0838973	-0.00250055	17.4413
	2.46	-0.00498866	0.004949	0.801052																					2.46	-0.0737955	-0.00130081	18.4067
	2.462	-8.45877e-05	0.00064983	0.254292																					2.462	-0.0717694	-0.00189972	19.3722
	2.464	-8.45877e-05	0.00245037	0.563052																					2.464	-0.0697433	-0.00189972	18.0328
	2.466	-0.00436071	5.093e-05	2.10125																					2.466	-0.0788835	-0.00309946	15.3514
	2.468	-0.00998502	-0.0011507	3.01561																					2.468	-0.0725838	0.00119971	12.6699
	2.47	-0.00998502	-0.00355015	2.01645																					2.47	-0.066284	-0.0170002	17.5132
	2.472	-0.00771214	5.093e-05	0.964812																					2.472	-0.0720769	-0.00849915	17.3115
	2.474	-0.00177647	5.093e-05	-0.096268																					2.474	-0.0690731	-0.00370026	17.1097
	2.476	0.000345687	-0.00414906	-1.10111																					2.476	-0.0660694	-0.00979996	15.9238
	2.478	0.000345687	-0.0011507	-1.04963																					2.478	-0.0492289	0.00849916	17.2017
	2.48	-0.00110447	5.093e-05	0.628812																					2.48	-0.0624143	-0.0060997	18.4797
	2.482	-0.00358599	0.00304928	2.11749																					2.482	-0.0755996	-0.00909998	15.164
	2.484	-0.00358599	0.00615063	2.71457																					2.484	-0.0807104	-0.00370026	16.9645
	2.486	-0.00506417	0.00734844	2.38333																					2.486	-0.0797219	-0.00550079	18.765
	2.488	-0.00595701	-0.00234852	1.54481																					2.488	-0.0787334	-0.00309946	19.7841
	2.49	-0.00469562	-0.00355015	0.914052																					2.49	-0.0880612	-0.00909998	16.4918
	2.492	-0.00786706	0.00124874	0.460492																					2.492	-0.069206	-0.00849915	13.1994
	2.494	-0.00812014	-0.00474796	1.07149																					2.494	-0.0503508	-0.00979996	15.2933
	2.496	-0.00992312	-0.00474796	1.91609																					2.496	-0.0501239	-0.0116005	14.8584
	2.498	-0.0106439	5.093e-05	2.71581																					2.498	-0.0630242	-0.00429916	14.4236
	2.5	-0.0106439	5.093e-05	2.63161																					2.5	-0.0759245	-0.00189972	13.8446
	2.502	-0.00771784	5.093e-05	1.25277																					2.502	-0.0652656	-0.00370026	16.9046
	2.504	-0.00341675	0.00304928	-0.014388																					2.504	-0.0674577	-0.00489999	19.9646
	2.506	-0.00131712	-0.00174961	0.0309321																					2.506	-0.0786242	-0.00060083	17.2809
	2.508	-0.000531528	0.00124874	0.502412																					2.508	-0.0689353	-0.00250055	15.6228
	2.51	-0.00131712	0.00375118	1.01333																					2.51	-0.0592464	-0.0175991	13.9648
	2.512	-0.00516799	-0.0011507	2.10609																					2.512	-0.0598014	-0.00729944	16.8398
	2.514	-0.00704728	-0.00174961	2.42557																					2.514	-0.0698311	-0.00790024	15.6226
	2.516	-0.00704728	0.00064983	1.29233																					2.516	-0.0798608	-0.00790024	14.4055
	2.518	-0.00186534	0.00064983	-0.034748																					2.518	-0.0647715	-0.00729944	16.0992
	2.52	0.001055	0.00674953	-0.805828																					2.52	-0.065321	-0.00370026	16.1366
	2.522	0.001055	0.00124874	-0.018108																					2.522	-0.0658705	0.0006008	16.1739
	2.524	-0.00141804	0.00064983	1.20177																					2.524	-0.0683601	-0.00130081	12.2062
	2.526	-0.00579299	0.00124874	2.37685																					2.526	-0.064172	0.00300024	14.9346
	2.528	-0.00784369	0.00245037	2.46977																					2.528	-0.0599838	-0.00130081	17.663
	2.53	-0.00784369	-0.0108515	2.48165																					2.53	-0.0771368	-0.0121994	17.8776
	2.532	-0.00609473	0.00185146	1.65305																					2.532	-0.0709109	-0.00979996	17.2957
	2.534	-0.00707182	0.00064983	0.926372																					2.534	-0.064685	-0.0128002	16.7137
	2.536	-0.00707182	-0.00604877	0.833532																					2.536	-0.0536284	-0.00909998	19.5401
	2.538	-0.0104308	-0.00054798	2.73269																					2.538	-0.0592662	-0.00489999	15.7773
	2.54	-0.012843	-0.0108515	4.47041																					2.54	-0.064904	0.0006008	12.0144
	2.542	-0.012843	0.00435009	4.63933																					2.542	-0.0586335	0	12.3901
	2.544	-0.0113955	0.00615063	3.68361																					2.544	-0.0694643	-0.00250055	15.7062
	2.546	-0.00783768	0.004949	2.90557																					2.546	-0.0802952	0.00300024	19.0223
	2.548	-0.00688242	-0.0011507	1.48521																					2.548	-0.0875784	0.00119971	15.6398
	2.55	-0.00555426	0.00245037	0.024052																					2.55	-0.0683826	-0.00979996	15.184
	2.552	-0.00576339	-0.0011507	0.821132																					2.552	-0.0491868	-0.0060997	17.6004
	2.554	-0.00980207	-0.00355015	2.90469																					2.554	-0.0510963	-0.00670053	15.1026
	2.556	-0.0148897	-0.00844822	3.80769																					2.556	-0.0561201	-0.00909998	12.6048
	2.558	-0.0148897	0.00064983	3.81509																					2.558	-0.0611438	-0.00729944	13.2915
	2.56	-0.0130056	0.00124874	3.16233																					2.56	-0.0578197	0.00300024	16.4863
	2.562	-0.0100647	-0.0011507	1.89453																					2.562	-0.070564	-0.00489999	19.6811
	2.564	-0.00823986	-0.00474796	0.750732																					2.564	-0.0833083	0.00300024	16.111
	2.566	-0.00800706	-0.00054798	1.05477																					2.566	-0.0752119	0.00180054	15.9682
	2.568	-0.00800706	-0.00054798	1.92881																					2.568	-0.0692967	-0.00189972	15.8253
	2.57	-0.0110886	-0.00054798	3.34149																					2.57	-0.0633815	-0.00309946	16.044
	2.572	-0.0137733	-0.00474796	4.12961																					2.572	-0.0771143	-0.00489999	14.5667
	2.574	-0.0137733	-0.00054798	3.27117																					2.574	-0.0683446	-0.00550079	13.0895
	2.576	-0.0102971	-0.0011507	1.45273																					2.576	-0.0595748	-0.0104008	17.1216
	2.578	-0.00848223	-0.0011507	0.256932																					2.578	-0.0623061	-0.00550079	16.3768
	2.58	-0.00457003	-0.00844822	0.388652																					2.58	-0.0626706	-0.00060083	15.632
	2.582	-0.00471111	5.093e-05	0.510612																					2.582	-0.0630351	0	12.9445
	2.584	-0.00862331	0.00124874	2.12313																					2.584	-0.0505413	-0.00189972	14.4391
	2.586	-0.0101061	5.093e-05	3.25485																					2.586	-0.0684643	0.00239944	15.9337
	2.588	-0.0140162	-0.00234852	3.74153																					2.588	-0.0863873	-0.00189972	13.9108
	2.59	-0.0140162	-0.0066515	2.10309																					2.59	-0.0879547	-0.00849915	15.7241
	2.592	-0.0120079	-0.00544987	0.875532																					2.592	-0.07232	-0.00979996	17.5374
	2.594	-0.0101395	-0.00054798	0.309252																					2.594	-0.0566853	-0.0128002	19.2428
	2.596	-0.00660629	-0.00844822	0.719692																					2.596	-0.0654532	-0.00729944	15.2523
	2.598	-0.00473598	0.00124874	1.37733																					2.598	-0.0626138	-0.00489999	11.2618
	2.6	-0.00826918	0.004949	2.54009																					2.6	-0.0507992	0.00239944	12.8135
	2.602	-0.00473598	-0.00295124	2.76781																					2.602	-0.0673755	0.00720024	14.0579
	2.604	-0.00344917	-0.000224987	-0.511226																					2.604	-0.0839517	-0.00250055	15.3024
	2.606	-0.00474683	-0.000224987	0.365494																					2.606	-0.0858457	0.0048008	13.785
	2.608	-0.00474683	0.00277336	2.64501																					2.608	-0.0745005	-0.00729944	16.1056
	2.61	-0.00784794	-0.00752632	3.02893																					2.61	-0.0631553	-0.0116005	18.4261
	2.612	-0.00784794	-0.00572578	0.540854																					2.612	-0.0701907	-0.00729944	16.4539
	2.614	-0.00782195	0.00037392	0.271574																					2.614	-0.0619784	-0.0109997	14.6982
	2.616	-0.00701786	-0.00202552	1.43229																					2.616	-0.0537661	-0.0139999	12.9424
	2.618	-0.00459314	0.000976643	1.81441																					2.618	-0.054558	-0.00729944	17.4998
	2.62	-0.00495991	-0.00202552	0.219934																					2.62	-0.0647792	0.00239944	15.9043
	2.622	-0.00495991	-0.000224987	0.853454																					2.622	-0.0750005	0.0006008	14.3088
	2.624	-0.0036033	-0.00322334	2.43537																					2.624	-0.0609022	-0.00550079	14.525
	2.626	-0.0036033	0.00407418	1.91049																					2.626	-0.065252	-0.00130081	14.3813
	2.628	0.00174092	0.00707634	-0.351386																					2.628	-0.0696018	-0.00250055	14.2376
	2.63	0.00174092	0.00407418	-0.743866																					2.63	-0.0786013	-0.0146008	10.2675
	2.632	-0.00119657	-0.00442497	1.25445																					2.632	-0.0698367	-0.00849915	14.3275
	2.634	-0.00671433	0.000976643	2.85617																					2.634	-0.0610722	-0.00979996	18.3875
	2.636	-0.00994542	0.0046769	2.16569																					2.636	-0.0684584	-0.0175991	18.8214
	2.638	-0.00721696	-0.0069236	1.25381																					2.638	-0.0603292	-0.00429916	16.4351
	2.64	-0.00484089	0.00767525	2.32173																					2.64	-0.0522001	0.00359917	14.0488
	2.642	-0.00790801	0.00587471	2.89265																					2.642	-0.0481436	0.0006008	16.0428
	2.644	-0.00428691	-0.00142662	2.17337																					2.644	-0.0651721	-0.00489999	14.8505
	2.646	-0.00790801	0.00217446	1.26309																					2.646	-0.0822006	0	11.5202
	2.648	-0.0111719	0.00157555	3.44981																					2.648	-0.0777983	-0.00849915	14.8218
	2.65	-0.0140003	-0.00142662	4.17633																					2.65	-0.0759586	-0.0139999	18.1235
	2.652	-0.0140003	-0.00512306	2.66345																					2.652	-0.074119	-0.00849915	18.7361
	2.654	-0.011193	0.00217446	1.09297																					2.654	-0.0730461	-0.0060997	15.6454
	2.656	-0.00930865	0.00337609	2.49629																					2.656	-0.0574887	-0.0181999	12.5547
	2.658	-0.00449556	0.000976643	3.24621																					2.658	-0.0419313	-0.00909998	15.204
	2.66	-0.00449556	0.0046769	1.76473																					2.66	-0.0533369	0.00359917	14.0189
	2.662	-0.00467786	0.00037392	-0.143946																					2.662	-0.0632514	-0.00189972	12.8337
	2.664	-0.00467786	-0.000224987	1.68717																					2.664	-0.073166	-0.00250055	13.0147
	2.666	-0.00522377	0.00037392	3.00829																					2.666	-0.061601	0.00119971	15.5176
	2.668	-0.00522377	0.00527581	2.18741																					2.668	-0.0668113	0.00119971	18.0205
	2.67	-0.00756655	0.00407418	0.907934																					2.67	-0.0720216	-0.00849915	13.4812
	2.672	-0.00838899	-0.00752632	1.44445																					2.672	-0.0655126	-0.00849915	14.05
	2.674	-0.00945343	-0.00322334	2.71297																					2.674	-0.060839	-0.0109997	14.6187
	2.676	-0.00945343	0.00217446	1.94429																					2.676	-0.0561655	-0.00979996	16.5507
	2.678	-0.0068008	0.00157555	0.719614																					2.678	-0.0712931	-0.0139999	15.376
	2.68	-0.0068008	0.00217446	2.54333																					2.68	-0.0639766	0.00790025	14.2012
	2.682	-0.00921736	0.00157555	4.39225																					2.682	-0.0566602	-0.00429916	16.6525
	2.684	-0.00921736	0.00217446	3.15257																					2.684	-0.0569469	0	14.8454
	2.686	-0.00686819	0.00217446	0.661094																					2.686	-0.0624725	0.00239944	13.0384
	2.688	-0.00686819	0.00037392	0.918614																					2.688	-0.0679982	0.0048008	10.5804
	2.69	-0.00587367	-0.00632469	2.44653																					2.69	-0.0588263	-0.0188999	14.1238
	2.692	-0.00587367	-0.000224987	2.05545																					2.692	-0.0660256	-0.0060997	17.6672
	2.694	-0.00615836	0.00157555	0.454574																					2.694	-0.073225	-0.00790024	17.2595
	2.696	-0.00615836	0.00217446	1.51109																					2.696	-0.072112	-0.0104008	16.8862
	2.698	-0.0110573	-0.00752632	2.67961																					2.698	-0.0615693	-0.00979996	16.5129
	2.7	-0.0110573	-0.0208244	1.79593																					2.7	-0.0510266	-0.00060083	17.4622
	2.702	-0.00889641	0.0046769	-0.500546																					2.702	-0.0643896	0.00359917	14.0276
	2.704	-0.00558988	0.000976643	0.131174																					2.704	-0.0672959	0	10.5931
	2.706	-0.00475495	-0.00322334	2.10209																					2.706	-0.0702022	0	12.9644
	2.708	-0.00595183	-0.000224987	2.43421																					2.708	-0.0689863	-0.00130081	14.664
	2.71	-0.00987671	0.00037392	0.578934																					2.71	-0.0730466	-0.00979996	16.3635
	2.712	-0.00987671	-0.00442497	1.34165																					2.712	-0.0771069	-0.00550079	13.3391
	2.714	-0.00881675	-0.00382606	2.74437																					2.714	-0.0590294	-0.00729944	14.3321
	2.716	-0.00881675	0.00217446	2.50409																					2.716	-0.0590428	-0.0116005	15.325
	2.718	-0.00239027	0.00887688	0.0480139																					2.718	-0.0590562	-0.00979996	13.8437
	2.72	-0.000473394	0.00587471	0.703334																					2.72	-0.0660108	-0.00670053	13.83
	2.722	-0.000473394	0.00767525	2.92085																					2.722	-0.0661968	0.00300024	13.8164
	2.724	-0.00395919	-0.00382606	3.06657																					2.724	-0.0663828	-0.00130081	17.8141
	2.726	-0.00475459	0.00277336	1.67089																					2.726	-0.0788109	0.00239944	15.08
	2.728	-0.0107967	0.000976643	1.61941																					2.728	-0.0690681	-0.00790024	12.3459
	2.73	-0.00977724	-0.00512306	2.84253																					2.73	-0.0593252	-0.0104008	11.5038
	2.732	-0.0100585	-0.00382606	2.55685																					2.732	-0.0474849	-0.0133991	12.8466
	2.734	-0.0100585	-0.00262443	0.859774																					2.734	-0.0604076	-0.00849915	14.1895
	2.736	-0.00843482	0.00827416	1.31549																					2.736	-0.0733304	-0.0109997	11.7863
	2.738	-0.00824598	0.00157555	3.09541																					2.738	-0.0696472	-0.0128002	15.2538
	2.74	-0.00892044	0.0046769	3.77633																					2.74	-0.0711368	0.0126991	18.7214
	2.742	-0.00892044	0.00277336	2.54645																					2.742	-0.0726264	0.0006008	18.5304
	2.744	-0.00838933	0.00037392	1.48317																					2.744	-0.0797525	-0.00489999	14.9871
	2.746	-0.00838933	0.00277336	3.03489																					2.746	-0.0702592	-0.00370026	11.4438
	2.748	-0.00746249	0.00157555	3.18521																					2.748	-0.0607658	-0.00429916	14.3134
	2.75	-0.00784543	0.00037392	1.23013																					2.75	-0.0727695	-0.0121994	14.0755
	2.752	-0.00770063	-0.00262443	0.925054																					2.752	-0.0739818	-0.0181999	13.8377
	2.754	-0.00770063	0.00337609	3.11317																					2.754	-0.0751942	-0.00909998	14.3245
	2.756	-0.00981244	0.00277336	4.39369																					2.756	-0.0613916	-0.00370026	16.1051
	2.758	-0.00981244	-0.00142662	2.28041																					2.758	-0.0619686	-0.00670053	17.8856
	2.76	-0.00698715	-0.000823895	0.650534																					2.76	-0.0625457	-0.00250055	13.6389
	2.762	-0.00698715	0.00827416	2.14665																					2.762	-0.0556314	-0.00370026	14.0344
	2.764	-0.00366396	-0.000224987	3.27277																					2.764	-0.063324	0	14.4299
	2.766	-0.00440414	0.00337609	1.81949																					2.766	-0.0710167	0.00119971	16.1244
	2.768	-0.00911124	0.00217446	1.77021																					2.768	-0.0880754	-0.00309946	14.8605
	2.77	-0.0104899	-0.00322334	3.21253																					2.77	-0.0753561	-0.0163994	13.5965
	2.772	-0.0104899	-0.0148238	3.74145																					2.772	-0.0626369	-0.0116005	16.387
	2.774	-0.00755106	0.00767525	1.67597																					2.774	-0.0547559	-0.00729944	14.3261
	2.776	-0.0036587	0.00337609	0.318694																					2.776	-0.057747	-0.0109997	12.2652
	2.778	-0.00207562	-0.000823895	1.86621																					2.778	-0.0607381	-0.00550079	10.6808
	2.78	-0.00354055	0.00707634	3.04973																					2.78	-0.0549338	0.0048008	14.5198
	2.782	-0.00354055	0.0046769	1.65885																					2.782	-0.0704533	-0.00189972	18.3588
	2.784	-0.00317636	0.00277336	0.926174																					2.784	-0.0859729	0	16.9701
	2.786	-0.00317636	0.00407418	2.11709																					2.786	-0.0814941	-0.00130081	16.7244
	2.788	-0.00437629	0.00157555	3.49721																					2.788	-0.0580847	-0.00309946	16.4787
	2.79	-0.00437629	0.00277336	1.78293																					2.79	-0.0515764	-0.0170002	17.6532
	2.792	-0.00515775	-0.00442497	-0.104546																					2.792	-0.0599864	-0.00550079	15.0919
	2.794	-0.00515775	-0.00262443	0.833174																					2.794	-0.0683964	-0.00979996	12.5305
	2.796	-0.00804045	-0.000224987	2.47469																					2.796	-0.0577245	-0.0139999	15.2041
	2.798	-0.00804045	-0.00382606	2.24661																					2.798	-0.065972	-0.00489999	16.5852
	2.8	-0.00641023	0.0203744	0.982734																					2.8	-0.0742195	0.0006008	17.9662
	2.802	-0.00539401	0.00587471	2.14285																					2.802	-0.0724226	-0.00489999	14.3437
	2.804	-0.00492358	0.00407418	3.04137																					2.804	-0.0626084	-0.00429916	15.0944
	2.806	-0.00492358	0.00037392	1.88109																					2.806	-0.0527942	0.00119971	15.8451
	2.808	-0.00762089	0.00407418	0.374014																					2.808	-0.0682304	0.00849916	14.4603
	2.81	-0.0123453	-0.0123252	1.30373																					2.81	-0.0683756	-0.00729944	15.0707
	2.812	-0.0156371	-0.00442497	3.53465																					2.812	-0.0685207	-0.00979996	15.6811
	2.814	-0.0156371	0.00037392	3.52697																					2.814	-0.0597036	-0.00550079	19.7035
	2.816	-0.00999166	0.00037392	1.40449																					2.816	-0.0619808	-0.0109997	16.5457
	2.818	-0.00999166	0.00037392	1.65581																					2.818	-0.0642581	-0.0121994	13.3879
	2.82	-0.00789462	-0.00322334	2.71973																					2.82	-0.0527432	-0.00130081	12.4005
	2.822	-0.00789462	0.00037392	2.47845																					2.822	-0.0617077	0	13.6622
	2.824	-0.00691223	-0.00202552	0.222374																					2.824	-0.0706722	-0.00060083	14.924
	2.826	-0.00581295	-0.000224987	1.01489																					2.826	-0.0870785	0.00119971	13.2431
	2.828	-0.00581295	0.00587471	3.30401																					2.828	-0.0757991	-0.00429916	16.2147
	2.83	-0.00639541	0.00037392	3.42133																					2.83	-0.0645198	-0.0104008	19.1862
	2.832	-0.00639541	-0.00382606	0.405854																					2.832	-0.064312	-0.00979996	17.9433
	2.834	-0.00769006	-0.000224987	0.155974																					2.834	-0.0592324	-0.0060997	12.4909
	2.836	-0.00703165	-0.00512306	1.20189																					2.836	-0.0541528	-0.00670053	11.2368
	2.838	-0.00473135	-0.00442497	1.04721																					2.838	-0.0441132	-0.00489999	14.0212
	2.84	-0.00178486	0.000976643	-1.01687																					2.84	-0.0638403	0.00359917	16.8057
	2.842	-0.00173931	0.00947579	-0.559146																					2.842	-0.0835675	-0.00130081	14.0688
	2.844	-0.00172824	-0.00262443	1.47457																					2.844	-0.0898751	-0.00309946	16.1584
	2.846	-0.000138568	-0.00142662	1.76849																					2.846	-0.0860593	-0.00130081	18.248
	2.848	-0.00350026	0.00587471	-0.587186																					2.848	-0.0789728	0.00239944	17.3849
	2.85	-0.00350026	-0.000224987	-0.431266																					2.85	-0.075157	-0.0146008	14.3364
	2.852	-0.00400336	-0.00572578	0.945254																					2.852	-0.0709816	-0.00189972	11.2879
	2.854	-0.00788127	-0.0105247	1.82477																					2.854	-0.0632272	-0.00489999	15.477
	2.856	-0.00788127	-0.00442497	0.457694																					2.856	-0.0590517	-0.0104008	15.7921
	2.858	-0.011261	-0.00142662	0.686014																					2.858	-0.055403	-0.00670053	16.1071
	2.86	-0.00849314	-0.00322334	3.26073																					2.86	-0.0486269	0.00790025	14.8027
	2.862	-0.0074506	0.00337609	3.52665																					2.862	-0.0449782	-0.00130081	15.1827
	2.864	-0.00726811	-0.000224987	0.895174																					2.864	-0.0529094	0.0006008	15.5627
	2.866	-0.00485455	0.00337609	-0.167706																					2.866	-0.0676389	-0.00309946	12.2982
	2.868	-0.00485455	0.000976643	1.72001																					2.868	-0.0755701	-0.00489999	13.7112
	2.87	-0.00864032	-0.000823895	2.63833																					2.87	-0.077432	-0.00849915	15.1242
	2.872	-0.00864032	-0.00632469	1.99925																					2.872	-0.0808899	-0.0139999	18.6176
	2.874	-0.0103105	-0.000224987	1.10017																					2.874	-0.0827518	-0.0128002	15.8719
	2.876	-0.00962757	0.000976643	2.55509																					2.876	-0.0717396	-0.00979996	13.1261
	2.878	-0.00693471	0.000976643	2.74701																					2.878	-0.0512882	-0.0109997	13.6203
	2.88	-0.00613128	-0.000823895	0.548734																					2.88	-0.0402759	0.0006008	13.4016
	2.882	-0.00214652	0.00337609	-0.638746																					2.882	-0.0570388	0	13.183
	2.884	0.00165273	0.00337609	1.16257																					2.884	-0.0738016	0.00119971	11.2319
	2.886	0.00181826	0.013176	2.14909																					2.886	-0.0755978	0.00359917	15.3175
	2.888	-0.00110868	0.0046769	1.40501																					2.888	-0.0789337	0	19.4032
	2.89	-0.00201552	-0.00322334	-0.0338661																					2.89	-0.0807299	-0.0175991	19.1421
	2.892	-0.00417504	-0.00572578	1.46025																					2.892	-0.0706121	-0.00849915	18.3951
	2.894	-0.00417504	0.00337609	2.15957																					2.894	-0.0518219	-0.0060997	17.0078
	2.896	-0.00255806	0.00217446	0.507094																					2.896	-0.041704	-0.00979996	16.2608
	2.898	-0.00255806	-0.00262443	-0.759986																					2.898	-0.0481885	-0.00849915	15.6628
	2.9	-0.00388532	-0.000224987	1.92293																					2.9	-0.0602309	-0.00250055	14.5524
	2.902	-0.00733026	0.000976643	3.73905																					2.902	-0.0667153	-0.00130081	13.9544
	2.904	-0.00733026	0.0046769	2.85517																					2.904	-0.0683262	-0.00189972	12.789
	2.906	-0.00489753	0.00037392	0.856294																					2.906	-0.0713177	-0.00370026	10.6247
	2.908	-0.00489753	0.00767525	1.43701																					2.908	-0.0729285	0.00180054	9.45928
	2.91	-0.00429863	0.000976643	2.38313																					2.91	-0.0699023	-0.0139999	11.2912
	2.912	-0.0018094	-0.000224987	1.33025																					2.912	-0.0642823	-0.0060997	14.6933
	2.914	-0.00574195	0.000976643	-0.243426																					2.914	-0.0612562	-0.0104008	16.5252
	2.916	-0.00574195	-0.00202552	0.978094																					2.916	-0.0586537	-0.00909998	17.2038
	2.918	-0.00457439	-0.00142662	2.21461																					2.918	-0.0538204	-0.0060997	18.4639
	2.92	-0.00457439	0.00217446	1.34633																					2.92	-0.0512179	-0.00729944	19.1425
	2.922	-0.00127308	0.0046769	-0.830946																					2.922	-0.0553019	-0.00250055	16.7704
	2.924	-0.00127308	-0.000224987	-0.222426																					2.924	-0.0628866	-0.00189972	12.3652
	2.926	-0.000590426	-0.00142662	1.32509																					2.926	-0.0669707	0.0006008	9.99322
	2.928	-0.00186901	0.00337609	1.30541																					2.928	-0.0715455	0.0053997	13.3233
	2.93	-0.00430973	-0.00202552	-0.0332659																					2.93	-0.0800414	-0.0181999	16.6534
	2.932	-0.0104352	-0.0117263	1.98425																					2.932	-0.0846162	-0.00489999	16.9496
	2.934	-0.0193206	-0.00262443	4.08837																					2.934	-0.0743748	-0.00849915	17.4997
	2.936	-0.0193206	-0.00752632	3.51049																					2.936	-0.0553551	-0.00979996	17.7959
	2.938	-0.0173773	-0.00262443	1.32281																					2.938	-0.0451138	-0.00729944	15.7815
	2.94	-0.014454	-0.00872413	1.76313																					2.94	-0.0481272	-0.00250055	12.0404
	2.942	-0.0124096	0.00217446	3.82645																					2.942	-0.0537235	0	10.026
	2.944	-0.0124096	0.00337609	3.76597																					2.944	-0.0567369	0.00600053	11.2243
	2.946	-0.0124096	0.000976643	2.08449																					2.946	-0.0623048	0.00659944	13.4497
	2.948	-0.0106853	-0.00262443	2.83301																					2.948	-0.0726453	-0.0104008	14.6479
	2.95	-0.0118197	0.0046769	3.58993																					2.95	-0.0782132	-0.00729944	14.9966
	2.952	-0.0118197	-0.00632469	3.22185																					2.952	-0.07581	-0.00979996	15.6441
	2.954	-0.00955114	-0.00442497	0.982374																					2.954	-0.0713468	-0.0060997	15.9927
	2.956	-0.0104306	-0.00512306	1.07409																					2.956	-0.0689435	-0.0128002	16.4261
	2.958	-0.0104306	-0.000224987	2.80421																					2.958	-0.0637195	-0.00909998	17.231
	2.96	-0.0104306	-0.000224987	3.37453																					2.96	-0.0540177	0.0139008	17.6645
	2.962	-0.012335	0.0046769	2.05585																					2.962	-0.0487936	0.00600053	16.3841
	2.964	-0.0134756	-0.00442497	2.20077																					2.964	-0.0486048	-0.00130081	14.0062
	2.966	-0.0148835	-0.00142662	3.77809																					2.966	-0.0482541	-0.00250055	12.7258
	2.968	-0.0148835	-0.000823895	4.00961																					2.968	-0.0480653	0.0053997	13.1745
	2.97	-0.0156757	-0.00442497	1.74553																					2.97	-0.0541576	-0.00790024	14.0077
	2.972	-0.0158374	-0.00872413	1.52205																					2.972	-0.0654719	-0.00979996	14.4563
	2.974	-0.0163839	-0.00262443	3.83277																					2.974	-0.0715642	-0.00550079	15.7784
	2.976	-0.0163839	-0.000823895	5.11029																					2.976	-0.0610665	-0.0109997	18.2337
	2.978	-0.0173726	0.00037392	3.36321																					2.978	-0.0505687	-0.0060997	19.5558
	2.98	-0.0149343	-0.0069236	2.46653																					2.98	-0.0503635	0.0006008	17.301
	2.982	-0.0148833	0.00217446	3.53765																					2.982	-0.0499823	-0.00250055	13.1134
	2.984	-0.0143319	0.00037392	4.26537																					2.984	-0.049777	0.00119971	10.8585
	2.986	-0.0110401	0.00277336	2.17709																					2.986	-0.059725	-0.00429916	11.1214
	2.988	-0.0133958	-0.00202552	2.01961																					2.988	-0.0781999	0.00119971	11.6096
	2.99	-0.0149793	-0.00382606	4.00713																					2.99	-0.0881479	-0.0116005	11.8725
	2.992	-0.0160261	-0.00872413	4.82505																					2.992	-0.0804437	-0.0133991	13.1702
	2.994	-0.0160261	-0.000224987	2.99317																					2.994	-0.066136	-0.00849915	15.5803
	2.996	-0.0128739	-0.00142662	1.62629																					2.996	-0.0584318	-0.0104008	16.878
	2.998	-0.0121264	-0.00262443	2.73141																					2.998	-0.0545622	-0.00909998	16.5594
	3	-0.0101598	0.00407418	4.03233																					3	-0.0473758	-0.00189972	15.9677
	3.002	-0.0101598	0.000976643	2.31025																					3.002	-0.0435062	-0.00489999	15.6491
	3.004	-0.0101598	0.00217446	1.57177																					3.004	-0.0514076	-0.00489999	15.0041
	3.006	-0.0111797	-0.000224987	3.46749																					3.006	-0.0660818	0.00300024	13.8063
	3.008	-0.012565	0.00337609	4.59401																					3.008	-0.0739833	0	13.1614
	3.01	-0.012565	0.000976643	3.00293																					3.01	-0.0721238	-0.0219002	12.2426
	3.012	-0.010044	0.0125733	1.00805																					3.012	-0.0686704	-0.0104008	10.5363
	3.014	-0.010044	0.00277336	2.95657																					3.014	-0.066811	-0.00849915	9.61747
	3.016	-0.0119567	-0.00142662	4.38809																					3.016	-0.0630934	-0.0116005	11.62
	3.018	-0.0169197	-0.00262443	3.05901																					3.018	-0.0561895	-0.0170002	15.3389
	3.02	-0.0169197	-0.0251235	1.87233																					3.02	-0.052472	0.00239944	17.3414
	3.022	-0.0167277	0.00647362	3.72545																					3.022	-0.051094	0.0181999	14.9784
	3.024	-0.0164415	-0.000823895	4.44277																					3.024	-0.048535	-0.00489999	12.6154
	3.026	-0.0113581	-0.00262443	2.91589																					3.026	-0.047157	-0.00250055	11.7775
	3.028	-0.0164415	-0.00142662	1.56401																					3.028	-0.0532153	0.00359917	10.2212
	3.03	-0.0161015	-0.00872413	2.48273																					3.03	-0.0644665	-0.0188999	9.38327
	3.032	-0.0151225	-0.00382606	3.52225																					3.032	-0.0705248	-0.00670053	11.7621
	3.034	-0.0151225	0.00037392	3.17597																					3.034	-0.0717932	-0.0121994	16.1799
	3.036	-0.0136407	-0.00262443	1.86509																					3.036	-0.0741489	-0.0133991	18.5588
	3.038	-0.0130027	-0.00142662	3.38121																					3.038	-0.0754173	-0.0146008	17.3998
	3.04	-0.0118801	0.00587471	4.88753																					3.04	-0.0706092	-0.00370026	15.2475
	3.042	-0.0121374	0.0100747	4.68485																					3.042	-0.0616798	0.00180054	14.0886
	3.044	-0.0110858	-0.000224987	2.59357																					3.044	-0.0568716	-0.00489999	13.1551
	3.046	-0.0110858	-0.000823895	2.68709																					3.046	-0.0594462	0.00180054	11.4214
	3.048	-0.0158353	-0.000224987	5.39941																					3.048	-0.0642275	0	10.488
	3.05	-0.0185634	-0.00142662	4.66793																					3.05	-0.066802	-0.00909998	11.7078
	3.052	-0.0185634	-0.00572578	2.82565																					3.052	-0.0662912	-0.00790024	13.9733
	3.054	-0.017069	-0.000224987	3.62717																					3.054	-0.0653425	-0.0139999	15.1932
	3.056	-0.015881	0.00157555	4.67129																					3.056	-0.0648316	-0.0109997	15.3174
	3.058	-0.0147027	0.00037392	3.76141																					3.058	-0.0695626	-0.0104008	15.5482
	3.06	-0.0139584	-0.000224987	1.09233																					3.06	-0.0783487	0.00180054	15.6725
	3.062	-0.0139584	-0.00322334	2.50545																					3.062	-0.0830797	-0.00309946	15.4235
	3.064	-0.0162024	0.00037392	4.88337																					3.064	-0.0786396	0.00119971	14.9612
	3.066	-0.0162024	-0.00512306	5.29989																					3.066	-0.0703936	0.0006008	14.7123
	3.068	-0.0192695	0.0046769	3.97101																					3.068	-0.0659535	-0.0188999	13.4872
	3.07	-0.0220133	-0.00382606	3.88833																					3.07	-0.0619283	-0.00979996	11.2121
	3.072	-0.017092	-0.00512306	4.88105																					3.072	-0.0544528	-0.00370026	9.9871
	3.074	-0.017092	0.00337609	4.54517																					3.074	-0.0504276	-0.00849915	11.4632
	3.076	-0.0136708	0.00037392	2.41269																					3.076	-0.0580894	-0.00729944	14.2045
	3.078	-0.0136708	0.000976643	3.37841																					3.078	-0.0723184	-0.00729944	15.6807
	3.08	-0.0114517	-0.000224987	5.08533																					3.08	-0.0799801	-0.0060997	16.3397
	3.082	-0.0114517	0.0112763	5.41065																					3.082	-0.079205	-0.00250055	17.5638
	3.084	-0.0110202	0.00157555	2.26177																					3.084	-0.0777654	0.00119971	18.2228
	3.086	-0.0110202	-0.00442497	1.81229																					3.086	-0.0769902	-0.00370026	16.389
	3.088	-0.0123725	0.00037392	3.36121																					3.088	-0.0728294	0.0006008	12.9833
	3.09	-0.0151001	-0.0069236	3.71273																					3.09	-0.0651022	-0.0139999	11.1494
	3.092	-0.0151001	-0.00992576	1.80085																					3.092	-0.0609414	-0.00909998	12.0513
	3.094	-0.0175575	-0.000224987	2.18077																					3.094	-0.0609554	-0.00849915	13.7263
	3.096	-0.0175575	-0.000823895	4.29049																					3.096	-0.0609813	-0.0060997	14.6282
	3.098	-0.0143677	-0.000823895	4.68941																					3.098	-0.0609952	-0.00849915	15.4204
	3.1	-0.0155847	-0.00142662	2.33073																					3.1	-0.0656475	0.00970079	16.8915
	3.102	-0.0119666	-0.00442497	2.18965																					3.102	-0.0742875	0.0053997	17.6837
	3.104	-0.0119666	0.00527581	3.56257																					3.104	-0.0789398	-0.00250055	18.0938
	3.106	-0.011079	-0.00142662	3.98009																					3.106	-0.08019	0.00300024	18.8554
	3.108	-0.0131607	0.00217446	2.63061																					3.108	-0.0825117	-0.00250055	19.2655
	3.11	-0.0193386	-0.00992576	2.85113																					3.11	-0.0837618	-0.00849915	17.931
	3.112	-0.020392	-0.0135268	4.47525																					3.112	-0.075015	-0.00849915	15.4526
	3.114	-0.020392	0.000976643	5.10757																					3.114	-0.0587709	-0.00729944	14.1181
	3.116	-0.0171716	-0.000224987	2.97529																					3.116	-0.0500241	-0.0146008	13.6612
	3.118	-0.0135079	-0.00632469	2.14121																					3.118	-0.0570001	-0.00489999	12.8128
	3.12	-0.0118687	0.00277336	3.59613																					3.12	-0.0699556	0.0006008	12.3559
	3.122	-0.0130252	0.0106736	4.64645																					3.122	-0.0769316	0.00119971	14.3237
	3.124	-0.0130252	-0.000224987	3.55357																					3.124	-0.0789267	-0.00370026	17.9781
	3.126	-0.0131455	-0.00632469	2.22449																					3.126	-0.082632	0.0042	19.9458
	3.128	-0.014831	0.00157555	3.35681																					3.128	-0.0846271	0.00600053	18.8793
	3.13	-0.0181085	-0.00442497	4.14233																					3.13	-0.0753092	0.0042	16.8985
	3.132	-0.016423	-0.0233268	2.39565																					3.132	-0.0580044	-0.0116005	15.8319
	3.134	-0.0151662	-0.00382606	1.08277																					3.134	-0.0486864	-0.00489999	15.2544
	3.136	-0.0155367	-0.000224987	2.27829																					3.136	-0.0523835	-0.00979996	14.1819
	3.138	-0.0138729	-0.00632469	3.85261																					3.138	-0.0592496	-0.00429916	13.6043
	3.14	-0.0138729	-0.00632469	3.02073																					3.14	-0.0629467	0.0053997	13.8701
	3.142	-0.0156199	-0.00142662	1.65305																					3.142	-0.0665135	0.00119971	14.3636
	3.144	-0.0156199	-0.000224987	3.15177																					3.144	-0.0731376	0.00119971	14.6293
	3.146	-0.0104355	-0.00262443	4.18729																					3.146	-0.0767043	-0.0151997	15.2801
	3.148	-0.0100324	0.0046769	2.97741																					3.148	-0.079959	-0.00309946	16.4888
	3.15	-0.0120108	0.00337609	0.978134																					3.15	-0.0860033	-0.0175991	17.1396
	3.152	-0.0120108	-0.00512306	2.91645																					3.152	-0.0892579	-0.00670053	17.4226
	3.154	-0.0185455	-0.00322334	5.53377																					3.154	-0.0798774	-0.00670053	17.9483
	3.156	-0.0185455	-0.000224987	5.01929																					3.156	-0.0624563	-0.0116005	18.2314
	3.158	-0.0158561	0.00037392	2.94601																					3.158	-0.0530757	-0.0060997	16.5086
	3.16	-0.0140701	0.0118752	4.09893																					3.16	-0.0563337	-0.00189972	13.3092
	3.162	-0.0121766	0.00527581	5.50145																					3.162	-0.0623843	0	11.5865
	3.164	-0.00946845	0.00337609	4.07977																					3.164	-0.0656422	-0.00429916	13.2403
	3.166	-0.014267	0.00337609	2.34249																					3.166	-0.0775014	-0.00060083	16.3119
	3.168	-0.014267	0.00037392	3.99121																					3.168	-0.0893606	-0.00250055	17.9657
	3.17	-0.0160377	0.00647362	5.73953																					3.17	-0.0825528	-0.0181999	18.0922
	3.172	-0.0160377	-0.00202552	4.76105																					3.172	-0.0699097	-0.0146008	18.3269
	3.174	-0.0140053	-0.000224987	2.36177																					3.174	-0.0631019	-0.00489999	18.4533
	3.176	-0.016298	-0.000224987	2.82529																					3.176	-0.0647024	-0.0109997	16.7859
	3.178	-0.0137063	-0.00442497	4.17701																					3.178	-0.0676748	-0.0109997	13.6893
	3.18	-0.0137063	-0.00142662	3.61493																					3.18	-0.0692753	0.0048008	12.0219
	3.182	-0.0127911	0.00587471	2.35585																					3.182	-0.074052	0	12.8306
	3.184	-0.0127911	0.00337609	3.26797																					3.184	-0.0829231	-0.00060083	14.3325
	3.186	-0.0117785	0.00337609	4.82689																					3.186	-0.0876998	0.0006008	15.1412
	3.188	-0.0117785	0.00277336	4.15861																					3.188	-0.082489	-0.00429916	15.4252
	3.19	-0.0130749	0.00037392	1.29213																					3.19	-0.0728117	-0.0121994	15.9526
	3.192	-0.0110738	-0.00812522	1.04085																					3.192	-0.0676008	-0.0109997	16.2366
	3.194	-0.010897	0.00217446	3.00837																					3.194	-0.0660891	-0.0116005	17.5423
	3.196	-0.0121118	0.00277336	3.67709																					3.196	-0.0632815	-0.00550079	19.9673
	3.198	-0.010897	-0.00632469	2.14661																					3.198	-0.0617697	-0.00979996	21.273
	3.2	-0.00968734	0.00217446	2.40353																					3.2	-0.0685237	0.0053997	19.2328
	3.202	-0.0103896	0.00947579	4.19505																					3.202	-0.0810668	0	15.4439
	3.204	-0.00737205	0.00157555	3.72877																					3.204	-0.0878208	0.00239944	13.4037
	3.206	-0.00702222	-0.00262443	1.02889																					3.206	-0.0889551	0.00359917	13.5806
	3.208	-0.0100398	0.00037392	1.22081																					3.208	-0.0910617	0.00300024	13.9091
	3.21	-0.0117828	-0.00442497	3.10013																					3.21	-0.0921961	-0.0151997	14.086
	3.212	-0.0152213	-0.00262443	4.01525																					3.212	-0.085364	-0.00550079	17.106
	3.214	-0.0152213	-0.00382606	2.44777																					3.214	-0.072676	-0.00909998	20.1259
	3.216	-0.0157016	0.00407418	1.83429																					3.216	-0.0658439	-0.00849915	18.5142
	3.218	-0.0157016	-0.00262443	3.79041																					3.218	-0.0637229	-0.0109997	15.521
	3.22	-0.0150378	-0.00382606	4.24073																					3.22	-0.0597837	-0.00849915	13.9093
	3.222	-0.0150378	-0.00382606	2.11585																					3.222	-0.0576627	0.00239944	14.5932
	3.224	-0.0132774	0.00527581	1.80477																					3.224	-0.0675078	-0.00489999	15.8634
	3.226	-0.0132774	0.000976643	3.81049																					3.226	-0.0857916	-0.00060083	16.5473
	3.228	-0.0172785	0.00037392	5.16641																					3.228	-0.0956367	0.00180054	17.355
	3.23	-0.0172785	-0.0069236	3.39793																					3.23	-0.0907116	-0.00550079	18.8549
	3.232	-0.0163279	-0.00142662	1.99105																					3.232	-0.0815651	-0.0121994	19.6625
	3.234	-0.0148027	0.00407418	4.10957																					3.234	-0.0766401	-0.00790024	18.2685
	3.236	-0.0129143	0.000976643	4.55449																					3.236	-0.0729983	-0.00429916	15.6796
	3.238	-0.0129143	-0.00262443	2.71001																					3.238	-0.066235	-0.00979996	14.2855
	3.24	-0.012938	0.00587471	2.31273																					3.24	-0.0625932	0	14.7344
	3.242	-0.012938	0.00527581	4.42185																					3.242	-0.0632058	0.00970079	15.568
	3.244	-0.0143293	0.00157555	5.86357																					3.244	-0.0643435	0	16.0169
	3.246	-0.0143798	0.000976643	4.30589																					3.246	-0.0649561	0.0006008	16.1953
	3.248	-0.0164344	-0.000823895	2.92221																					3.248	-0.0700621	-0.00130081	16.5265
	3.25	-0.0164344	0.00037392	4.24893																					3.25	-0.0795446	-0.0261002	16.7049
	3.252	-0.0145673	0.000976643	4.75765																					3.252	-0.0846506	-0.00849915	17.7412
	3.254	-0.013578	0.00217446	3.17717																					3.254	-0.0857955	-0.0121994	19.6656
	3.256	-0.0142941	0.0046769	2.37389																					3.256	-0.0879216	-0.00849915	20.7019
	3.258	-0.0147419	-0.00202552	4.23101																					3.258	-0.0890665	-0.0060997	19.5398
	3.26	-0.0125098	-0.00142662	5.92673																					3.26	-0.0789736	-0.00060083	17.3816
	3.262	-0.0146896	0.013775	4.96125																					3.262	-0.0688807	0.00119971	16.2196
	3.264	-0.0137243	0.000976643	2.85157																					3.264	-0.0733571	-0.00250055	15.3358
	3.266	-0.0128244	-0.00322334	3.44889																					3.266	-0.0816705	-0.00309946	13.6946
	3.268	-0.0136864	0.00217446	4.34841																					3.268	-0.0861469	-0.00670053	12.8109
	3.27	-0.0159362	0.00277336	3.73173																					3.27	-0.0824923	-0.00670053	15.2163
	3.272	-0.0159362	-0.00572578	2.73185																					3.272	-0.0757052	-0.0121994	19.6834
	3.274	-0.0171471	-0.00142662	4.05357																					3.274	-0.0720506	-0.0060997	22.0888
	3.276	-0.0185531	-0.00442497	5.48989																					3.276	-0.0630804	-0.0139999	21.3451
	3.278	-0.0185531	-0.00382606	3.90981																					3.278	-0.0464216	-0.00979996	19.964
	3.28	-0.00975702	0.00527581	1.33113																					3.28	-0.0374514	0.00239944	19.2203
	3.282	-0.00833454	0.00947579	2.33765																					3.282	-0.046035	0.00359917	17.9024
	3.284	-0.00833454	0.00157555	4.54897																					3.284	-0.0619761	-0.00130081	15.4547
	3.286	-0.013545	0.000976643	4.83509																					3.286	-0.0705597	-0.00250055	14.1368
	3.288	-0.0148685	0.00217446	3.16101																					3.288	-0.0714113	0.00359917	13.9069
	3.29	-0.0157402	0.000976643	3.52333																					3.29	-0.072993	-0.0121994	13.4801
	3.292	-0.0157829	0.000976643	4.85645																					3.292	-0.0738447	-0.0151997	13.2503
	3.294	-0.0157829	-0.00142662	4.44597																					3.294	-0.0668191	-0.00670053	14.5977
	3.296	-0.0166248	0.00277336	2.61649																					3.296	-0.0537716	-0.0104008	17.0999
	3.298	-0.0157202	-0.00382606	2.74361																					3.298	-0.046746	-0.0104008	18.4473
	3.3	-0.0142834	0.00277336	4.85333																					3.3	-0.0496029	0.00359917	19.1773
	3.302	-0.0142834	0.00587471	4.91025																					3.302	-0.0549085	-0.00130081	20.533
	3.304	-0.0120036	0.00217446	2.70017																					3.304	-0.0577653	-0.00250055	21.2629
	3.306	-0.0120036	0.00157555	2.95409																					3.306	-0.0603553	-0.00130081	18.5736
	3.308	-0.0145636	0.00037392	4.99281																					3.308	-0.0651651	-0.0060997	15.8843
	3.31	-0.0145636	-0.00142662	4.36493																					3.31	-0.0677551	-0.0104008	16.6522
	3.312	-0.0139871	-0.00262443	1.61585																					3.312	-0.071591	-0.0146008	18.0784
	3.314	-0.0116201	-0.000823895	1.82777																					3.314	-0.078715	-0.00979996	18.8463
	3.316	-0.0116201	0.0046769	4.70729																					3.316	-0.082551	-0.00370026	18.4396
	3.318	-0.0121637	0.00277336	5.37561																					3.318	-0.0739038	-0.0109997	17.6844
	3.32	-0.0121637	0.00277336	3.23713																					3.32	-0.0578447	-0.00060083	17.2777
	3.322	-0.0112407	0.00587471	2.80425																					3.322	-0.0491975	0	15.0606
	3.324	-0.0102521	0.00337609	3.92057																					3.324	-0.0514755	-0.00130081	10.9432
	3.326	-0.0104227	0.0046769	3.75149																					3.326	-0.0557061	-0.00189972	8.72617
	3.328	-0.0104227	-0.00442497	1.52281																					3.328	-0.0579841	-0.00130081	10.6175
	3.33	-0.0104227	-0.00322334	1.73133																					3.33	-0.0667772	-0.0116005	14.13
	3.332	-0.0142446	-0.00752632	4.37785																					3.332	-0.0831074	-0.00550079	16.0213
	3.334	-0.0160378	0.00277336	5.18657																					3.334	-0.0919006	-0.0060997	16.1582
	3.336	-0.0160378	-0.000823895	3.31969																					3.336	-0.0858329	-0.0104008	16.4124
	3.338	-0.0160378	-0.00322334	1.84201																					3.338	-0.0745645	-0.00550079	16.5493
	3.34	-0.0163181	-0.00322334	3.82753																					3.34	-0.0684969	-0.00429916	15.5131
	3.342	-0.014656	-0.000823895	5.08765																					3.342	-0.0669045	0	13.5888
	3.344	-0.0159073	0.000976643	2.93877																					3.344	-0.0639473	0.0048008	12.5526
	3.346	-0.0158869	-0.000823895	3.11429																					3.346	-0.0623549	-0.00130081	12.3812
	3.348	-0.0158869	0.00217446	5.16681																					3.348	-0.0600929	-0.00130081	12.0628
	3.35	-0.0187755	-0.00262443	5.96313																					3.35	-0.055892	-0.00729944	11.8914
	3.352	-0.0187755	-0.00382606	3.80805																					3.352	-0.05363	-0.0146008	12.4894
	3.354	-0.0186516	0.00217446	2.23237																					3.354	-0.0593152	-0.00729944	13.6
	3.356	-0.0186516	0.00037392	4.65469																					3.356	-0.0650005	-0.00979996	14.198
	3.358	-0.0130315	-0.000224987	5.47581																					3.358	-0.0635229	-0.00060083	15.8235
	3.36	-0.0138428	0.00887688	4.17373																					3.36	-0.0607789	0.0006008	18.8424
	3.362	-0.0157845	0.00707634	4.12925																					3.362	-0.0593014	0.00300024	20.4679
	3.364	-0.0170764	-0.00322334	5.37217																					3.364	-0.0602757	-0.00189972	18.1627
	3.366	-0.0238984	0.00037392	6.55809																					3.366	-0.0620852	-0.00250055	13.8817
	3.368	-0.0238984	-0.00512306	4.49041																					3.368	-0.0630595	-0.00130081	11.5766
	3.37	-0.0213074	-0.0105247	2.25133																					3.37	-0.0683478	-0.00909998	11.9084
	3.372	-0.0213074	-0.00202552	3.99105																					3.372	-0.0781689	-0.00849915	12.5245
	3.374	-0.021004	-0.000823895	5.61777																					3.374	-0.0834571	-0.00670053	12.8563
	3.376	-0.0207767	-0.00202552	5.11309																					3.376	-0.0791906	-0.00309946	14.7671
	3.378	-0.0219193	-0.00442497	3.66261																					3.378	-0.0712669	-0.0109997	18.3156
	3.38	-0.0209738	-0.00322334	4.53433																					3.38	-0.0670003	-0.00309946	20.2264
	3.382	-0.0209738	0.00277336	5.84005																					3.382	-0.0657404	0.0042	19.1743
	3.384	-0.0209738	-0.0069236	3.68117																					3.384	-0.0634005	-0.00429916	17.2204
	3.386	-0.0154484	0.000976643	1.66909																					3.386	-0.0621405	-0.00550079	16.1683
	3.388	-0.0159791	0.00527581	3.89641																					3.388	-0.0693932	0.00359917	15.4256
	3.39	-0.0163838	0.00037392	5.70793																					3.39	-0.0828626	-0.0109997	14.0465
	3.392	-0.0163838	-0.00992576	4.73885																					3.392	-0.0901153	-0.00670053	13.3038
	3.394	-0.0157731	0.00277336	2.91977																					3.394	-0.085494	-0.00849915	12.842
	3.396	-0.0136865	0.00217446	2.81569																					3.396	-0.0769116	-0.00670053	11.9844
	3.398	-0.0106217	-0.00202552	4.06481																					3.398	-0.0722903	-0.00849915	11.5226
	3.4	-0.0106217	0.000976643	3.28293																					3.4	-0.0688627	0	13.6951
	3.402	-0.00928959	0.00217446	1.53165																					3.402	-0.0624969	0.00119971	15.8675
	3.404	-0.00928959	0.00527581	2.92497																					3.404	-0.0590692	0.00180054	15.2109
	3.406	-0.00922177	-0.00202552	4.77069																					3.406	-0.0574948	-0.00670053	13.9915
	3.408	-0.0109859	0.00527581	4.32381																					3.408	-0.0545707	0	13.3348
	3.41	-0.0119795	-0.000823895	2.28213																					3.41	-0.0529963	-0.00849915	13.3462
	3.412	-0.0119795	-0.00322334	2.17905																					3.412	-0.0591516	-0.0116005	13.3672
	3.414	-0.0138738	0.00037392	4.40437																					3.414	-0.0705829	-0.00979996	13.3785
	3.416	-0.0138738	0.00037392	4.04549																					3.416	-0.0767382	-0.00909998	15.0846
	3.418	-0.0138967	-0.000224987	1.92781																					3.418	-0.0784419	-0.00670053	18.2529
	3.42	-0.0138967	0.00217446	3.53993																					3.42	-0.081606	0.00180054	19.9589
	3.422	-0.0143458	0.00587471	5.64525																					3.422	-0.0833097	-0.00309946	18.717
	3.424	-0.0143458	0.00157555	5.42577																					3.424	-0.0762027	-0.00370026	16.4107
	3.426	-0.0111371	0.00647362	2.50349																					3.426	-0.0630039	-0.00550079	15.1688
	3.428	-0.0122147	0.00337609	2.23601																					3.428	-0.0558969	-0.0116005	14.4005
	3.43	-0.0122147	-0.00322334	3.90953																					3.43	-0.0576447	-0.0195008	12.9737
	3.432	-0.0159595	-0.00382606	4.48065																					3.432	-0.0608906	-0.00189972	12.2054
	3.434	-0.0181566	0.00217446	3.80797																					3.434	-0.0626384	-0.0116005	14.0174
	3.436	-0.0188603	-0.00142662	4.00629																					3.436	-0.067634	-0.00489999	17.3825
	3.438	-0.0166256	0.00217446	5.61081																					3.438	-0.0769115	-0.0133991	19.1945
	3.44	-0.0166256	0.00707634	5.71893																					3.44	-0.0819071	-0.00489999	18.6936
	3.442	-0.0122895	0.0046769	2.80605																					3.442	-0.081311	0.00359917	17.7633
	3.444	-0.0122895	0.00037392	2.28837																					3.444	-0.0802039	0	17.2624
	3.446	-0.0131515	-0.00142662	4.15769																					3.446	-0.0796077	-0.00550079	16.2302
	3.448	-0.0169033	0.00407418	5.39941																					3.448	-0.0759863	0.00119971	14.3134
	3.45	-0.0169033	-0.00442497	2.96453																					3.45	-0.0692608	-0.00979996	13.2813
	3.452	-0.0157369	0.00157555	2.30665																					3.452	-0.0656393	-0.0109997	12.858
	3.454	-0.0157369	0.00157555	4.19157																					3.454	-0.0633366	-0.0116005	12.072
	3.456	-0.0114209	-0.000224987	4.14329																					3.456	-0.05906	-0.00790024	11.6488
	3.458	-0.0117519	-0.000224987	1.38621																					3.458	-0.0567572	-0.00550079	13.3668
	3.46	-0.00704142	-0.00382606	1.12173																					3.46	-0.0663428	-0.00370026	16.5575
	3.462	-0.00704142	0.013176	3.71225																					3.462	-0.0841446	-0.00189972	18.2755
	3.464	-0.00995931	0.00037392	5.07897																					3.464	-0.0937302	-0.00250055	18.6318
	3.466	-0.0102652	0.00157555	3.29529																					3.466	-0.0876698	-0.00060083	19.2934
	3.468	-0.0157738	0.00337609	3.07521																					3.468	-0.0764149	-0.00130081	19.6496
	3.47	-0.0160312	-0.00442497	4.00793																					3.47	-0.0703546	-0.00849915	17.5608
	3.472	-0.0194193	-0.0148238	4.90385																					3.472	-0.0681264	-0.0158005	13.6815
	3.474	-0.0194193	-0.00382606	3.63897																					3.474	-0.0639883	-0.00489999	11.5927
	3.476	-0.0227292	0.000976643	3.41489																					3.476	-0.0617601	-0.00489999	12.6645
	3.478	-0.0227292	-0.00382606	5.81261																					3.478	-0.0668652	-0.00790024	14.6551
	3.48	-0.0237415	-0.0111236	7.26353																					3.48	-0.0763462	0.00239944	15.7269
	3.482	-0.0237415	0.00337609	5.94565																					3.482	-0.0814514	-0.00309946	16.8056
	3.484	-0.0199943	-0.00262443	4.06257																					3.484	-0.0823691	-0.00060083	18.8089
	3.486	-0.0199943	0.000976643	5.13969																					3.486	-0.0840735	-0.00189972	19.8877
	3.488	-0.0192284	-0.00632469	6.04921																					3.488	-0.0849912	-0.00250055	19.6822
	3.49	-0.0193155	0.00407418	4.35993																					3.49	-0.0823489	-0.0207005	19.3006
	3.492	-0.0192452	-0.00512306	3.48145																					3.492	-0.0774418	-0.00909998	19.0952
	3.494	-0.0192452	0.00217446	5.40397																					3.494	-0.0747995	0.00239944	18.0316
	3.496	-0.0225012	-0.00262443	6.87169																					3.496	-0.0685058	-0.00370026	16.0564
	3.498	-0.0225012	-0.00442497	5.28401																					3.498	-0.0568174	-0.0060997	14.9929
	3.5	-0.020359	-0.00142662	3.34793																					3.5	-0.0505236	-0.00429916	14.5113
	3.502	-0.0199029	0.00217446	4.33285																					3.502	-0.0588406	0.00239944	13.6169
	3.504	-0.0175715	-0.00142662	5.80557																					3.504	-0.0742865	-0.00250055	13.1352
	3.506	-0.019014	0.000976643	5.24069																					3.506	-0.0826035	0.00119971	15.0802
	3.508	-0.0223175	-0.000224987	4.45421																					3.508	-0.0846803	-0.00060083	18.6923
	3.51	-0.0259626	-0.00872413	5.80373																					3.51	-0.088537	-0.0266991	20.6372
	3.512	-0.027883	-0.00872413	6.97865																					3.512	-0.0906138	-0.0109997	19.2261
	3.514	-0.027883	-0.000823895	5.75077																					3.514	-0.0787692	-0.0060997	16.6054
	3.516	-0.0210556	-0.00262443	3.81289																					3.516	-0.0567722	-0.00909998	15.1942
	3.518	-0.0210556	-0.00142662	4.21441																					3.518	-0.0449277	-0.0109997	14.8967
	3.52	-0.0208474	0.00337609	6.90713																					3.52	-0.0535878	-0.00790024	14.3442
	3.522	-0.0212255	0.00337609	6.69665																					3.522	-0.069671	0.00180054	14.0466
	3.524	-0.0234617	0.00037392	4.85357																					3.524	-0.0783311	-0.00729944	15.432
	3.526	-0.0234617	0.00037392	5.97169																					3.526	-0.0798919	-0.00429916	18.0047
	3.528	-0.0218624	0.000976643	6.91601																					3.528	-0.0827904	-0.00309946	19.39
	3.53	-0.0218624	0.00277336	5.74633																					3.53	-0.0843511	-0.00979996	19.1211
	3.532	-0.0176508	-0.000224987	3.39885																					3.532	-0.0837772	-0.0146008	18.6216
	3.534	-0.0176508	0.000976643	4.01657																					3.534	-0.0827113	-0.0133991	18.3527
	3.536	-0.0193844	-0.00382606	6.50029																					3.536	-0.0821374	-0.00729944	18.0669
	3.538	-0.0200779	0.00217446	6.46341																					3.538	-0.0771934	-0.00429916	17.5361
	3.54	-0.0200779	0.000976643	4.36333																					3.54	-0.0680118	-0.00550079	17.2502
	3.542	-0.0200779	0.00767525	5.60025																					3.542	-0.0630679	-0.00790024	15.8362
	3.544	-0.0213164	0.000976643	6.78317																					3.544	-0.0695696	-0.00250055	13.2102
	3.546	-0.0216764	0.00037392	6.86529																					3.546	-0.0760713	-0.00189972	11.7962
	3.548	-0.0237136	0.00217446	4.84281																					3.548	-0.0765585	-0.00250055	13.5087
	3.55	-0.0241792	-0.00142662	4.96113																					3.55	-0.0774632	-0.00979996	16.6892
	3.552	-0.02657	-0.00992576	6.77405																					3.552	-0.0779503	-0.00729944	18.4017
	3.554	-0.0273863	-0.00142662	7.61057																					3.554	-0.0715936	-0.0060997	18.666
	3.556	-0.027953	-0.000224987	5.66969																					3.556	-0.0597883	-0.00849915	19.1566
	3.558	-0.0246122	-0.00142662	5.65261																					3.558	-0.0534316	-0.0133991	19.4209
	3.56	-0.0234704	0.00157555	6.69073																					3.56	-0.0610454	-0.0121994	17.1399
	3.562	-0.0216985	0.00707634	6.60905																					3.562	-0.0751851	0	12.9038
	3.564	-0.0180478	0.00407418	3.73857																					3.564	-0.0827989	-0.00130081	10.6229
	3.566	-0.0180478	-0.000224987	4.12769																					3.566	-0.0846547	-0.00670053	11.9211
	3.568	-0.0222196	0.000976643	7.17001																					3.568	-0.0881012	-0.00130081	14.3321
	3.57	-0.0263243	0.00527581	8.53693																					3.57	-0.0899571	-0.0151997	15.6304
	3.572	-0.0263243	-0.000224987	6.18005																					3.572	-0.0803909	-0.0163994	16.5247
	3.574	-0.0262645	-0.000224987	4.92637																					3.574	-0.0626251	-0.00489999	18.1856
	3.576	-0.0261383	-0.00322334	6.09009																					3.576	-0.0530589	-0.00909998	19.08
	3.578	-0.023631	-0.00142662	6.47621																					3.578	-0.0566823	-0.0060997	19.3073
	3.58	-0.0225897	-0.000224987	4.40573																					3.58	-0.0634114	-0.00189972	19.7294
	3.582	-0.0187656	0.013775	4.62105																					3.582	-0.0670347	0	19.9567
	3.584	-0.0187656	0.00527581	6.23977																					3.584	-0.0723061	-0.00309946	18.4464
	3.586	-0.0152212	0.00037392	6.19889																					3.586	-0.0820957	0.00180054	15.6415
	3.588	-0.0163512	0.00337609	3.53381																					3.588	-0.0873671	-0.00550079	14.1312
	3.59	-0.0143238	-0.00572578	1.82333																					3.59	-0.0873485	-0.0133991	15.5838
	3.592	-0.0143238	-0.00142662	3.55045																					3.592	-0.0873139	-0.00250055	17.0363
	3.594	-0.0167262	-0.00572578	5.22237																					3.594	-0.0872953	-0.00670053	17.4518
	3.596	-0.0167401	-0.00262443	3.79989																					3.596	-0.081889	-0.00729944	18.2236
	3.598	-0.0173091	-0.00142662	3.55741																					3.598	-0.0718486	-0.00250055	18.6392
	3.6	-0.0162252	0.00647362	5.81693																					3.6	-0.0664423	0.00119971	17.2161
	3.602	-0.0162252	0.0161744	7.19925																					3.602	-0.063899	0.0042	14.5733
	3.604	-0.0147084	-0.00632469	5.61837																					3.604	-0.0591759	-0.00060083	13.1502
	3.606	-0.0173061	0.00407418	4.02989																					3.606	-0.0566327	-0.00189972	13.9093
	3.608	-0.0247657	0.00217446	6.04101																					3.608	-0.0661435	0	15.3189
	3.61	-0.0224395	0.00157555	7.27933																					3.61	-0.0838066	-0.0298004	16.078
	3.612	-0.0224738	0.00157555	6.11625																					3.612	-0.0933174	-0.0116005	17.417
	3.614	-0.0241115	-0.000823895	5.30857																					3.614	-0.0888899	-0.0060997	19.9037
	3.616	-0.0241115	0.00157555	6.72729																					3.616	-0.0806673	-0.00550079	21.2427
	3.618	-0.0236959	-0.0069236	7.47401																					3.618	-0.0762398	-0.00060083	19.3094
	3.62	-0.0226974	0.00337609	5.85933																					3.62	-0.0728385	-0.00489999	15.719
	3.622	-0.0196745	0.00647362	3.42245																					3.622	-0.066522	0.00659944	13.7857
	3.624	-0.0196745	-0.000823895	4.61597																					3.624	-0.0631208	-0.00250055	14.2517
	3.626	-0.0223124	-0.00262443	6.64569																					3.626	-0.0666462	0.00119971	15.1171
	3.628	-0.0223124	-0.000224987	6.27801																					3.628	-0.0731935	-0.00189972	15.5831
	3.63	-0.0243326	-0.00262443	3.64673																					3.63	-0.076719	-0.0104008	16.5818
	3.632	-0.0243326	-0.00512306	4.55125																					3.632	-0.0763234	-0.00729944	18.4365
	3.634	-0.0207017	-0.00632469	5.97657																					3.634	-0.0755887	-0.00729944	19.4351
	3.636	-0.0207017	0.00037392	4.61229																					3.636	-0.0751931	-0.00130081	19.8293
	3.638	-0.018578	-0.000224987	2.95781																					3.638	-0.0708222	-0.00130081	20.5612
	3.64	-0.018578	0.000976643	5.01433																					3.64	-0.0664514	-0.00550079	20.9553
	3.642	-0.0248727	-0.000823895	7.89145																					3.642	-0.0728245	0.0042	19.6819
	3.644	-0.0248727	-0.00202552	7.15977																					3.644	-0.0846603	-0.00309946	17.317
	3.646	-0.0261436	0.0046769	4.77889																					3.646	-0.0910335	0	16.0436
	3.648	-0.0261436	0.00527581	6.72461																					3.648	-0.0898563	-0.00250055	15.2915
	3.65	-0.0262326	-0.00322334	8.18353																					3.65	-0.0876701	-0.0109997	13.8946
	3.652	-0.0290763	-0.00202552	7.20425																					3.652	-0.0864929	-0.00489999	13.1424
	3.654	-0.0290763	-0.00512306	5.54677																					3.654	-0.0831791	-0.00130081	15.3523
	3.656	-0.0290763	0.00037392	5.90509																					3.656	-0.0770249	-0.00729944	19.4563
	3.658	-0.0268759	-0.00752632	7.55181																					3.658	-0.0737111	-0.00670053	21.6662
	3.66	-0.024844	0.00277336	7.30373																					3.66	-0.0696059	0.00300024	20.7196
	3.662	-0.0226652	0.00587471	4.72185																					3.662	-0.061982	0.00119971	18.9616
	3.664	-0.0210014	-0.00142662	4.36557																					3.664	-0.0578768	-0.00189972	18.015
	3.666	-0.0179932	-0.00202552	5.27209																					3.666	-0.0613793	-0.00729944	17.0335
	3.668	-0.0179932	0.00337609	5.11841																					3.668	-0.0678838	-0.00189972	15.2107
	3.67	-0.0196071	-0.00262443	3.51553																					3.67	-0.0713863	-0.00979996	14.2293
	3.672	-0.0196071	-0.0069236	3.79825																					3.672	-0.0715239	0.00600053	14.9169
	3.674	-0.0244792	-0.00142662	6.54897																					3.674	-0.0717794	-0.00790024	16.1941
	3.676	-0.0244792	-0.000823895	6.50449																					3.676	-0.071917	-0.00849915	16.8818
	3.678	-0.0172699	0.00527581	3.24341																					3.678	-0.0701363	-0.0104008	17.121
	3.68	-0.012269	0.00827416	3.08153																					3.68	-0.0668292	-0.0116005	17.5653
	3.682	-0.012269	0.00337609	5.05405																					3.682	-0.0650485	0.00300024	17.8046
	3.684	-0.0140765	-0.000823895	5.27637																					3.684	-0.0598058	-0.00189972	16.6173
	3.686	-0.0140765	0.00037392	2.92169																					3.686	-0.0500693	-0.00309946	15.4301
	3.688	-0.0140083	0.00277336	2.57521																					3.688	-0.0448266	-0.00790024	16.2194
	3.69	-0.0140083	0.00217446	4.71953																					3.69	-0.0535229	-0.0158005	17.6852
	3.692	-0.015188	-0.00262443	4.87585																					3.692	-0.0696731	-0.0146008	18.4745
	3.694	-0.015188	-0.00262443	2.76197																					3.694	-0.0783694	-0.00550079	18.5831
	3.696	-0.0131567	-0.00512306	1.87949																					3.696	-0.0752027	-0.0116005	18.7848
	3.698	-0.0131567	0.00337609	3.78141																					3.698	-0.0693216	-0.00790024	18.8934
	3.7	-0.0121953	0.00407418	5.31453																					3.7	-0.0661549	-0.0116005	18.3628
	3.702	-0.0129312	0.00767525	4.04885																					3.702	-0.0612047	-0.00250055	17.3774
	3.704	-0.014287	0.000976643	3.77237																					3.704	-0.0520115	-0.00849915	16.8468
	3.706	-0.014287	0.00647362	5.23369																					3.706	-0.0470614	-0.00249919	15.8189
	3.708	-0.014287	0.00407418	5.54901																					3.708	-0.0511698	-0.00619945	13.9099
	3.71	-0.015019	0.00337609	2.63733																					3.71	-0.0587998	-0.00559862	12.882
	3.712	-0.015442	-0.00752632	2.01265																					3.712	-0.0629082	-0.00439891	13.6663
	3.714	-0.015442	0.00337609	4.67077																					3.714	-0.0632078	-0.00499974	15.1229
	3.716	-0.0159745	0.000976643	6.41249																					3.716	-0.0637641	-0.00739916	15.9072
	3.718	-0.0158395	0.00337609	4.93701																					3.718	-0.0640636	-0.0109983	15.6613
	3.72	-0.0190382	0.00277336	3.77833																					3.72	-0.0652376	-0.00799999	15.2046
	3.722	-0.0190382	-0.000224987	5.36985																					3.722	-0.0674177	-0.0103994	14.9587
	3.724	-0.0176819	0.00037392	5.77457																					3.724	-0.0685916	-0.0134989	14.8443
	3.726	-0.0189775	0.00337609	4.25889																					3.726	-0.0620923	-0.00979863	14.6318
	3.728	-0.0194875	-0.000224987	4.00641																					3.728	-0.0500223	-0.00319921	14.5174
	3.73	-0.0219999	-0.00512306	5.65653																					3.73	-0.043523	-0.00919969	13.3204
	3.732	-0.0243246	-0.00262443	7.81385																					3.732	-0.0502392	-0.00559862	11.0974
	3.734	-0.0243246	0.00527581	6.54397																					3.734	-0.0569554	-0.000698657	9.90043
	3.736	-0.0199018	0.00337609	4.55489																					3.736	-0.0590586	-0.00979863	11.7593
	3.738	-0.0199018	-0.00142662	4.36921																					3.738	-0.0629646	-0.00919969	15.2114
	3.74	-0.0168735	-0.00202552	5.67373																					3.74	-0.0650678	-0.00679833	17.0703
	3.742	-0.0161659	0.0125733	5.16945																					3.742	-0.0587133	-0.0129	16.3878
	3.744	-0.0190744	0.00157555	3.75097																					3.744	-0.0469122	-0.00979863	15.1204
	3.746	-0.0195351	-0.00512306	5.12969																					3.746	-0.0405577	-0.00379998	14.4379
	3.748	-0.0261945	-0.000823895	7.00161																					3.748	-0.0473797	-0.0122991	13.4912
	3.75	-0.0261945	-0.00322334	5.88093																					3.75	-0.0600491	-0.00559862	11.7331
	3.752	-0.0264418	-0.000224987	3.59585																					3.752	-0.0668711	-0.000698657	10.7864
	3.754	-0.0264418	-0.00512306	5.25337																					3.754	-0.0675626	-0.00379998	11.6674
	3.756	-0.0256531	-0.00442497	8.13929																					3.756	-0.0688469	-0.0109983	13.3036
	3.758	-0.0259133	0.00337609	7.13641																					3.758	-0.0695385	-0.00499974	14.1847
	3.76	-0.0254298	-0.00202552	5.91613																					3.76	-0.0629767	-0.0103994	14.212
	3.762	-0.0254298	0.00767525	7.13505																					3.762	-0.0507906	-0.00499974	14.2627
	3.764	-0.0268473	-0.000224987	9.14357																					3.764	-0.0442288	-0.00739916	14.29
	3.766	-0.0244348	0.00407418	8.01969																					3.766	-0.0459197	-0.00499974	14.5966
	3.768	-0.0324019	0.00037392	5.25981																					3.768	-0.0490599	-0.00439891	15.1661
	3.77	-0.029697	-0.0142249	5.89393																					3.77	-0.0507508	-0.00619945	15.4727
	3.772	-0.0300843	-0.00382606	6.89085																					3.772	-0.0542954	-0.00859886	13.8221
	3.774	-0.0300843	0.00217446	7.73837																					3.774	-0.0608783	-0.00129949	10.7567
	3.776	-0.0300843	0.00217446	6.69629																					3.776	-0.0644229	-0.00859886	9.10606
	3.778	-0.0314591	-0.00632469	6.95361																					3.778	-0.0677179	-0.00679833	11.27
	3.78	-0.0296283	0.000976643	9.06733																					3.78	-0.0738371	-0.00499974	13.4338
	3.782	-0.0296283	0.00587471	7.74805																					3.782	-0.077132	0.00529994	13.5745
	3.784	-0.0222232	0.00217446	4.98737																					3.784	-0.0700075	-0.0122991	13.8357
	3.786	-0.0222232	0.00157555	5.22609																					3.786	-0.0567762	-0.00859886	13.9763
	3.788	-0.0235555	0.00037392	7.03901																					3.788	-0.0496517	-0.00559862	12.7064
	3.79	-0.0281314	-0.00442497	7.70853																					3.79	-0.0494248	-0.00739916	10.3479
	3.792	-0.0281314	-0.0069236	5.38925																					3.792	-0.0490033	-0.00249919	9.07794
	3.794	-0.0253678	-0.00142662	4.69977																					3.794	-0.0487763	-0.00129949	10.6664
	3.796	-0.0213019	0.00277336	6.25709																					3.796	-0.0574825	-0.00249919	13.6165
	3.798	-0.0202873	0.00217446	5.63081																					3.798	-0.0736512	-0.00499974	15.205
	3.8	-0.0181392	-0.00142662	3.62573																					3.8	-0.0823575	-0.00919969	15.3377
	3.802	-0.0180808	0.00277336	4.01785																					3.802	-0.0770333	0.00109999	15.5842
	3.804	-0.0180808	0.00407418	6.07657																					3.804	-0.0671456	-0.00919969	15.7169
	3.806	-0.0216646	0.00337609	7.09549																					3.806	-0.0618215	-0.00679833	14.095
	3.808	-0.0216646	-0.000224987	5.71801																					3.808	-0.0598006	-0.00499974	11.0829
	3.81	-0.0240515	0.00277336	4.37773																					3.81	-0.0560475	-0.00559862	9.46105
	3.812	-0.0236018	-0.00632469	6.21365																					3.812	-0.0540266	-9.97188e-05	9.91792
	3.814	-0.0215933	0.00407418	7.04517																					3.814	-0.0558887	0.0120005	10.7664
	3.816	-0.0235175	0.00157555	5.16389																					3.816	-0.0593467	-0.00379998	11.2233
	3.818	-0.0235175	-0.00382606	4.77561																					3.818	-0.0612087	-0.0109983	12.031
	3.82	-0.0254893	0.00217446	7.55613																					3.82	-0.0635571	-0.00499974	13.5311
	3.822	-0.0283347	0.00767525	9.07365																					3.822	-0.0679183	-0.00739916	14.3389
	3.824	-0.0283347	-0.00262443	7.08117																					3.824	-0.0702666	-0.00739916	15.3654
	3.826	-0.0288036	-0.000224987	5.20569																					3.826	-0.0708133	-0.00859886	17.2717
	3.828	-0.0299684	0.00037392	7.34041																					3.828	-0.0718286	-0.00319921	18.2982
	3.83	-0.0324572	-0.00262443	8.32553																					3.83	-0.0723753	-0.00619945	16.4089
	3.832	-0.0324572	-0.00932686	7.03585																					3.832	-0.0652722	-0.00319921	12.9003
	3.834	-0.0352466	-0.000823895	6.78777																					3.834	-0.0520808	-0.00379998	11.0111
	3.836	-0.0360185	0.00337609	9.48569																					3.836	-0.0449777	-0.00979863	10.9508
	3.838	-0.0312708	0.00217446	10.037																					3.838	-0.051747	-0.00799999	10.8389
	3.84	-0.0312532	0.00337609	7.82893																					3.84	-0.0643185	-0.00379998	10.7787
	3.842	-0.0258797	0.0046769	5.84465																					3.842	-0.0710878	-0.00619945	12.7986
	3.844	-0.0229218	0.00337609	6.79897																					3.844	-0.0710986	-0.0146986	16.5499
	3.846	-0.0229218	0.00827416	7.57449																					3.846	-0.0711188	-0.00129949	18.5698
	3.848	-0.0232101	0.00337609	6.86721																					3.848	-0.0711296	-0.00559862	17.3855
	3.85	-0.0233466	-0.000823895	5.44413																					3.85	-0.0655632	-0.00919969	15.186
	3.852	-0.0282244	-0.00442497	6.99385																					3.852	-0.0552255	-0.00619945	14.0017
	3.854	-0.0296344	-0.00142662	7.73237																					3.854	-0.0496591	-9.97188e-05	13.383
	3.856	-0.0296344	-0.00142662	6.37149																					3.856	-0.0523121	-0.00559862	12.2339
	3.858	-0.0239667	-0.00442497	4.14841																					3.858	-0.0572392	-0.00679833	11.6152
	3.86	-0.0226183	0.00277336	5.94853																					3.86	-0.0598922	-0.00799999	11.8275
	3.862	-0.0226183	0.0100747	8.57265																					3.862	-0.062993	-0.00979863	12.2218
	3.864	-0.0226183	0.000976643	8.45937																					3.864	-0.0687517	-0.0109983	12.4342
	3.866	-0.0284837	0.00647362	6.69489																					3.866	-0.0718525	-0.00619945	13.3515
	3.868	-0.0328061	-0.000224987	8.13161																					3.868	-0.0751901	-0.0109983	15.0551
	3.87	-0.0338171	-0.00262443	9.02113																					3.87	-0.0813884	-0.00319921	15.9724
	3.872	-0.0338171	-0.00442497	7.61445																					3.872	-0.0847259	-0.00379998	15.7722
	3.874	-0.0334589	-0.000823895	5.36997																					3.874	-0.0765225	-0.000698657	15.4004
	3.876	-0.0334589	-0.00442497	6.90249																					3.876	-0.0612875	-0.0122991	15.2002
	3.878	-0.0330966	-0.00322334	8.87701																					3.878	-0.0530841	-0.0129	13.4768
	3.88	-0.0330966	0.000976643	8.78373																					3.88	-0.054927	-0.00679833	10.2762
	3.882	-0.0303959	0.00587471	6.49045																					3.882	-0.0583496	-0.0122991	8.55278
	3.884	-0.0289966	-0.00202552	6.15197																					3.884	-0.0601925	-0.00979863	10.7667
	3.886	-0.0268524	-0.00322334	7.03409																					3.886	-0.0666754	-9.97188e-05	14.8784
	3.888	-0.0268524	0.000976643	7.01201																					3.888	-0.078715	-0.000698657	17.0924
	3.89	-0.0292156	0.00337609	4.89233																					3.89	-0.0851979	-0.00979863	16.9752
	3.892	-0.0298413	-0.0135268	5.69805																					3.892	-0.0807925	-0.00499974	16.7577
	3.894	-0.0326603	-0.000224987	8.09657																					3.894	-0.0726112	-0.00129949	16.6406
	3.896	-0.0326603	-0.000224987	8.12109																					3.896	-0.0682059	-0.00499974	15.0538
	3.898	-0.0269174	-0.00142662	4.94921																					3.898	-0.0664314	-0.00249919	12.1067
	3.9	-0.0201485	-0.000224987	4.71213																					3.9	-0.063136	-0.00439891	10.5199
	3.902	-0.0201485	0.0191766	6.83505																					3.902	-0.0613615	-0.000698657	11.2101
	3.904	-0.0185284	0.00157555	6.91337																					3.904	-0.0590576	-0.00859886	12.492
	3.906	-0.0214242	0.00037392	4.58929																					3.906	-0.0547789	-0.00679833	13.1822
	3.908	-0.0254715	-0.00142662	5.85961																					3.908	-0.052475	-0.00619945	14.0115
	3.91	-0.0319679	-0.00512306	8.48693																					3.91	-0.0597169	-0.0103994	15.5516
	3.912	-0.0321986	-0.00932686	8.56305																					3.912	-0.0731662	-0.00249919	16.3809
	3.914	-0.0321986	-0.00322334	5.52577																					3.914	-0.0804082	-0.00319921	17.4256
	3.916	-0.0275738	-0.00442497	5.20469																					3.916	-0.0798811	-0.00979863	19.3656
	3.918	-0.0275738	-0.00142662	7.09861																					3.918	-0.0789023	-0.00249919	20.4102
	3.92	-0.0275324	-0.00202552	7.73713																					3.92	-0.0783753	-0.00379998	18.2129
	3.922	-0.0291851	0.00337609	6.13405																					3.922	-0.0744536	-0.00619945	14.1323
	3.924	-0.0289084	-0.00382606	6.18077																					3.924	-0.0705319	-0.00249919	11.9351
	3.926	-0.0261351	0.000976643	7.56109																					3.926	-0.0740695	-0.00679833	12.267
	3.928	-0.0261351	0.00827416	7.99881																					3.928	-0.0806394	-0.000698657	12.8835
	3.93	-0.0236174	0.00587471	4.82293																					3.93	-0.0841771	-0.00619945	13.2154
	3.932	-0.0236174	-0.00752632	3.99685																					3.932	-0.0791924	-0.00979863	15.0082
	3.934	-0.0248217	-0.00142662	6.17577																					3.934	-0.0699352	-0.00129949	18.3377
	3.936	-0.0248217	-0.000224987	7.18629																					3.936	-0.0649506	-0.00499974	20.1304
	3.938	-0.0234664	0.00337609	6.04481																					3.938	-0.0625067	-0.00919969	18.9354
	3.94	-0.0192719	0.00947579	5.44113																					3.94	-0.0579681	-0.00379998	16.7161
	3.942	-0.0192719	0.0100747	6.95385																					3.942	-0.0555242	-0.00499974	15.521
	3.944	-0.0176348	0.00337609	7.63817																					3.944	-0.0649491	-0.00499974	15.167
	3.946	-0.0176348	0.00037392	4.47569																					3.946	-0.0824527	-0.00129949	14.5095
	3.948	-0.0210664	-0.000224987	3.83081																					3.948	-0.0918777	-0.00499974	14.1554
	3.95	-0.0210664	-0.000224987	6.09473																					3.95	-0.0863935	-0.00679833	13.6351
	3.952	-0.0239328	-0.00872413	7.26325																					3.952	-0.0762088	-0.000698657	12.6689
	3.954	-0.0239328	0.00407418	6.83397																					3.954	-0.0707247	-0.00189836	12.1486
	3.956	-0.024047	0.000976643	5.34429																					3.956	-0.0702782	-0.00499974	13.7306
	3.958	-0.024047	0.00277336	6.90141																					3.958	-0.069449	-0.00859886	16.6687
	3.96	-0.02663	0.0046769	8.27613																					3.96	-0.0690025	-0.00129949	18.2507
	3.962	-0.0269428	-0.00262443	6.61045																					3.962	-0.0669193	-0.00979863	17.9846
	3.964	-0.0287469	-0.00382606	5.40797																					3.964	-0.0630506	-0.0146986	17.4904
	3.966	-0.0298362	0.000976643	7.89569																					3.966	-0.0609674	-0.00919969	17.2243
	3.968	-0.0314102	0.00767525	10.038																					3.968	-0.0644885	-0.000698657	16.037
	3.97	-0.0323456	0.00527581	9.37253																					3.97	-0.0710277	-0.00619945	14.8496
	3.972	-0.0327224	-0.00512306	6.96125																					3.972	-0.0745488	0.00109999	16.1515
	3.974	-0.034225	-0.00262443	8.21437																					3.974	-0.0794989	0.00170082	18.5693
	3.976	-0.034225	-0.00142662	8.69529																					3.976	-0.0886919	-0.00679833	19.8711
	3.978	-0.0302732	0.00157555	6.66001																					3.978	-0.093642	-0.00439891	18.5364
	3.98	-0.0231774	0.000976643	5.56673																					3.98	-0.0825447	-0.00559862	16.0576
	3.982	-0.0231774	0.00947579	7.49185																					3.982	-0.0619355	-0.00499974	14.7229
	3.984	-0.025696	0.00157555	9.08677																					3.984	-0.0508382	-0.00679833	14.0419
	3.986	-0.0252966	0.00037392	7.61889																					3.986	-0.0557691	-0.000698657	12.7772
	3.988	-0.0251668	0.00037392	4.91261																					3.988	-0.0649265	-0.00859886	12.0962
	3.99	-0.0251668	-0.00142662	4.70133																					3.99	-0.0698574	-0.00979863	14.136
	3.992	-0.0232059	-0.0069236	6.10905																					3.992	-0.0738325	-0.00249919	17.9242
	3.994	-0.0251704	-0.00202552	6.03857																					3.994	-0.0812149	-0.0122991	19.964
[truncated: 6,378 more rows]

## Sheet: psoas HMM LC records 
PSO 1			PSO 2			PSO 3			PSO 4			PSO 5			PSO 6
time (ms)	F (pN)		time (ms)	F (pN)		time (ms)	F (pN)		time (ms)	F (pN)		time (ms)	F (pN)		time (ms)	F (pN)
23136	18.5783		18186	2.19897		42242	24.1615		90836	20.5517		12148	26.4594		77756	30.8137
23138	16.7689		18188	6.33268		42244	18.8305		90838	23.997		12150	34.612		77758	29.2939
23140	11.0576		18190	12.5059		42246	24.952		90840	26.443		12152	27.4479		77760	16.3318
23142	8.77664		18192	13.1593		42248	31.5038		90842	19.598		12154	13.6395		77762	20.0095
23144	14.2893		18194	10.0068		42250	29.7309		90844	11.4661		12156	14.9502		77764	29.6222
23146	14.5857		18196	12.6294		42252	26.6285		90846	21.5948		12158	22.0491		77766	31.7876
23148	6.67014		18198	14.53		42254	28.3235		90848	30.6114		12160	20.3695		77768	22.2978
23150	10.2562		18200	8.55658		42256	29.9827		90850	24.0297		12162	17.6188		77770	25.8004
23152	19.9535		18202	4.86373		42258	22.6533		90852	16.4174		12164	27.0642		77772	33.853
23154	21.893		18204	11.4553		42260	18.6096		90854	22.8529		12166	30.0916		77774	27.8703
23156	13.5623		18206	18.6534		42262	24.4862		90856	27.3771		12168	16.7248		77776	18.4144
23158	10.1723		18208	16.0188		42264	35.3136		90858	18.2261		12170	10.1428		77778	22.0058
23160	14.698		18210	11.3568		42266	31.762		90860	15.5793		12172	13.4969		77780	30.7317
23162	17.4941		18212	13.7477		42268	24.036		90862	25.7835		12174	21.8151		77782	31.0361
23164	13.4627		18214	15.2407		42270	24.8116		90864	32.3125		12176	22.3429		77784	23.2419
23166	11.5325		18216	11.5901		42272	26.5134		90866	24.4123		12178	21.959		77786	24.7671
23168	18.9463		18218	10.2109		42274	22.0467		90868	19.4061		12180	27.3377		77788	30.9885
23170	23.6873		18220	17.0103		42276	19.1258		90870	26.1906		12182	28.8327		77790	26.5714
23172	16.3976		18222	23.8438		42278	30.1496		90872	29.3785		12184	16.9409		77792	18.3773
23174	8.24214		18224	23.5812		42280	35.769		90874	23.1794		12186	9.3674		77794	21.7104
23176	13.4802		18226	16.5345		42282	31.0613		90876	19.4843		12188	13.72		77796	33.6223
23178	19.6904		18228	17.4804		42284	23.4348		90878	29.5455		12190	26.6031		77798	32.6021
23180	17.2882		18230	21.0193		42286	25.0231		90880	34.2654		12192	24.9093		77800	25.356
23182	13.5237		18232	17.9278		42288	27.7526		90882	22.4584		12194	20.7391		77802	21.1133
23184	17.179		18234	16.5565		42290	23.1852		90884	13.8404		12196	24.12		77804	30.8917
23186	23.171		18236	24.1076		42292	23.2435		90886	20.6596		12198	27.4809		77806	29.2263
23188	19.517		18238	30.0066		42294	30.7084		90888	27.1254		12200	14.6189		77808	21.7913
23190	9.29064		18240	24.5531		42296	35.656		90890	17.3301		12202	5.8867		77810	26.3551
23192	12.5993		18242	19.4784		42298	29.5373		90892	14.0112		12204	16.8819		77812	37.4269
23194	22.124		18244	21.0428		42300	21.9543		90894	23.2531		12206	32.3431		77814	32.8458
23196	24.5376		18246	22.5998		42302	23.5542		90896	27.2918		12208	27.6019		77816	21.1789
23198	15.9534		18248	20.7288		42304	27.4433		90898	14.0654		12210	20.9283		77818	23.1481
23200	14.2901		18250	21.7003		42306	25.7718		90900	7.68544		12212	23.3041		77820	31.7969
23202	22.8032		18252	25.1772		42308	24.2291		90902	14.8573		12214	23.0067		77822	29.1575
23204	20.8005		18254	26.8667		42310	32.5723		90904	19.049		12216	13.3423		77824	22.7211
23206	11.5653		18256	23.2367		42312	37.8639		90906	12.9076		12218	10.4901		77826	26.9524
23208	13.4155		18258	16.0057		42314	30.8928		90908	9.83914		12220	21.7627		77828	37.3392
23210	23.5352		18260	17.6788		42316	20.6461		90910	19.6989		12222	35.2272		77830	33.0774
23212	24.0255		18262	20.4125		42318	25.7837		90912	22.178		12224	31.9377		77832	21.2183
23214	16.0027		18264	21.4224		42320	32.8243		90914	14.6069		12226	18.8518		77834	22.9433
23216	10.3716		18266	18.7125		42322	33.4146		90916	7.39044		12228	17.6696		77836	27.4607
23218	18.0752		18268	21.8438		42324	31.9995		90918	15.1181		12230	19.5072		77838	25.9665
23220	17.5755		18270	24.83		42326	35.8066		90920	21.3193		12232	17.3547		77840	28.3336
23222	9.31754		18272	19.5049		42328	34.5918		90922	15.8527		12234	14.2673		77842	34.2349
23224	9.27644		18274	13.5412		42330	28.3029		90924	11.027		12236	25.4329		77844	38.2187
23226	18.0467		18276	15.4824		42332	21.6922		90926	18.0076		12238	36.3398		77846	26.4154
23228	25.7752		18278	21.6315		42334	27.6504		90928	22.0289		12240	27		77848	19.2564
23230	16.0893		18280	20.4696		42336	35.5085		90930	11.8118		12242	15.7891		77850	28.2232
23232	9.16514		18282	18.681		42338	30.8881		90932	7.77894		12244	15.3619		77852	34.6346
23234	12.7899		18284	22.1883		42340	26.0213		90934	17.5309		12246	21.1775		77854	32.1332
23236	18.9709		18286	22.2304		42342	28.0843		90936	23.9949		12248	18.0577		77856	27.9649
23238	14.1318		18288	16.0772		42344	31.115		90938	16.2038		12250	19.154		77858	33.4616
23240	12.8569		18290	11.2024		42346	21.5466		90940	13.6342		12252	29.8024		77860	36.2481
23242	17.1579		18292	15.9651		42348	12.091		90942	20.9862		12254	32.0253		77862	25.6445
23244	22.1159		18294	16.9364		42350	19.8732		90944	20.5881		12256	22.1329		77864	20.6088
23246	15.9127		18296	11.7821		42352	28.7105		90946	12.5594		12258	12.8006		77866	28.3612
23248	10.9199		18298	8.79542		42354	24.7908		90948	10.188		12260	12.9623		77868	35.7481
23250	12.8672		18300	8.65458		42356	19.546		90950	22.5343		12262	20.1052		77870	32.3496
23252	17.7249		18302	9.43802		42358	21.0972		90952	27.3536		12264	21.8044		77872	28.4486
23254	17.977		18304	2.30649		42360	22.7202		90954	19.8935		12266	20.8699		77874	30.0406
23256	13.3256		18306	-0.482449		42362	14.2465		90956	13.8741		12268	25.2115		77876	35.5651
23258	15.658		18308	1.99205		42364	12.703		90958	16.8534		12270	28.1727		77878	30.1736
23260	19.812		18310	6.97073		42366	18.6477		90960	19.8284		12272	19.0616		77880	21.2413
23262	18.3257		18312	2.66041		42368	25.8469		90962	12.7565		12274	9.5409		77882	24.6471
23264	9.84714		18314	-1.47855		42370	20.9343		90964	11.3205		12276	15.4518		77884	39.3675
23266	10.5422		18316	0.0515824		42372	14.1367		90966	23.1406		12278	26.8383		77886	39.8614
23268	20.544		18318	1.25775		42374	13.8832		90968	27.9386		12280	24.548		77888	23.2743
23270	23.5287		18320	-2.18212		42376	15.7129		90970	18.8822		12282	20.9267		77890	27.9751
23272	16.6667		18322	-1.96043		42378	11.7227		90972	14.1209		12284	25.935		77892	34.4992
23274	13.7797		18324	3.10533		42380	11.1371		90974	20.2938		12286	24.71		77894	30.2005
23276	20.411		18326	5.49128		42382	18.9605		90976	21.0244		12288	15.4936		77896	15.6881
23278	20.5065		18328	2.57991		42384	23.8767		90978	12.867		12290	11.5609		77898	26.984
23280	10.7548		18330	-0.781908		42386	20.3179		90980	15.3376		12292	19.2233		77900	40.642
23282	11.4164		18332	1.83119		42388	10.7535		90982	22.2132		12294	29.6301		77902	32.6141
23284	22.0017		18334	0.796662		42390	11.6674		90984	22.3278		12296	28.5723		77904	17.9939
23286	25.7294		18336	-1.42955		42392	16.2251		90986	13.218		12298	25.4652		77906	23.0885
23288	18.9949		18338	0.159871		42394	14.1564		90988	7.08764		12300	23.6851		77908	33.2617
23290	14.0509		18340	6.98389		42396	13.9702		90990	12.5247		12302	22.4155		77910	23.7041
23292	18.839		18342	9.96799		42398	22.8013		90992	14.3508		12304	16.4802		77912	14.5054
23294	21.8678		18344	5.20064		42400	27.4539		90994	9.62704		12306	10.9107		77914	23.4716
23296	14.7472		18346	0.283633		42402	18.9156		90996	7.48734		12308	19.8202		77916	36.0132
23298	11.1522		18348	2.95238		42404	13.3003		90998	14.8292		12310	30.3201		77918	24.0887
23300	18.9363		18350	7.6806		42406	17.3799		91000	15.2999		12312	28.0805		77920	12.5389
23302	25.0108		18352	4.65884		42408	22.9315		91002	3.43484		12314	18.6118		77922	18.9634
23304	18.9268		18354	5.40448		42410	22.8302		91004	0.16114		12316	18.1875		77924	28.1257
23306	11.0568		18356	13.8302		42412	21.773		91006	7.69774		12318	17.7749		77926	19.6004
23308	13.9687		18358	15.5807		42414	24.215		91008	12.0047		12320	13.5418		77928	16.0801
23310	20.3007		18360	9.29298		42416	27.246		91010	5.58974		12322	13.6747		77930	23.6615
23312	16.4129		18362	5.80544		42418	20.9652		91012	4.86694		12324	23.1723		77932	28.8967
23314	12.4007		18364	8.77526		42420	13.7865		91014	13.445		12326	30.7321		77934	15.8506
23316	17.7224		18366	12.1063		42422	17.9462		91016	10.9519		12328	25.1171		77936	10.1796
23318	25.368		18368	10.2857		42424	27.4602		91018	0.88714		12330	17.2104		77938	19.7206
23320	20.1782		18370	11.9685		42426	25.9257		91020	0.93064		12332	15.2518		77940	24.8878
23322	10.8271		18372	16.7192		42428	21.9035		91022	12.3902		12334	17.5616		77942	15.0666
23324	11.5424		18374	16.5506		42430	26.4243		91024	14.9346		12336	18.3286		77944	13.2331
23326	19.8394		18376	11.1741		42432	28.7185		91026	8.97054		12338	21.0603		77946	21.2361
23328	22.0295		18378	7.42181		42434	19.7532		91028	6.78894		12340	24.8884		77948	25.144
23330	14.706		18380	12.7683		42436	13.4082		91030	15.7444		12342	30.5933		77950	13.1243
23332	14.648		18382	18.8815		42438	20.9019		91032	14.1487		12344	27.0783		77952	7.15894
23334	23.6391		18384	17.0336		42440	27.3462		91034	5.15284		12346	17.7078		77954	14.192
23336	23.3515		18386	15.8415		42442	21.8037		91036	3.87494		12348	14.2617		77956	22.0404
23338	10.4285		18388	17.6092		42444	13.5236		91038	14.9069		12350	23.5115		77958	19.0264
23340	8.41904		18390	17.8751		42446	13.7623		91040	18.1699		12352	23.2135		77960	10.8216
23342	19.4325		18392	10.9613		42448	14.3184		91042	7.48094		12354	21.3106		77962	11.2176
23344	25.8819		18394	8.13364		42450	5.04368		91044	8.01374		12356	28.9449		77964	18.9577
23346	15.8493		18396	16.1581		42452	3.19985		91046	15.9121		12358	35.5396		77966	14.5769
23348	14.4238		18398	22.3453		42454	10.2991		91048	14.2011		12360	24.9149		77968	5.02904
23350	20.3556		18400	20.2896		42456	17.2322		91050	3.25134		12362	10.4382		77970	11.3246
23352	22.839		18402	15.8509		42458	11.1358		91052	5.60044		12364	16.7238		77972	20.4706
23354	14.0097		18404	19.1321		42460	3.87548		91054	19.2503		12366	26.8888		77974	17.9335
23356	10.2874		18406	17.7528		42462	6.82181		91056	20.6833		12368	22.3182		77976	7.68554
23358	20.5425		18408	12.3804		42464	9.05858		91058	9.79594		12370	23.2936		77978	11.5715
23360	26.6234		18410	10.6312		42466	4.87844		91060	9.99604		12372	31.8623		77980	12.8299
23362	21.8031		18412	18.3315		42468	3.88547		91062	17.0999		12374	31.4863		77982	9.64474
23364	13.2698		18414	22.4009		42470	12.6101		91064	15.2765		12376	18.1247		77984	6.03554
23366	17.199		18416	18.2363		42472	15.983		91066	10.7558		12378	14.0782		77986	12.3947
23368	20.5188		18418	14.4943		42474	8.83196		91068	14.565		12380	20.7001		77988	20.2118
23370	15.1074		18420	16.1821		42476	2.37536		91070	25.4222		12382	26.8354		77990	15.0601
23372	10.3546		18422	18.3368		42478	7.65773		91072	25.8537		12384	24.6612		77992	7.45084
23374	18.727		18424	13.7201		42480	10.0849		91074	15.2014		12386	22.1583		77994	12.6494
23376	26.644		18426	14.9364		42482	6.04169		91076	12.1593		12388	29.327		77996	17.0284
23378	18.3786		18428	20.3767		42484	6.64523		91078	21.3148		12390	27.9594		77998	12.593
23380	7.91214		18430	25.6272		42486	16.129		91080	22.2186		12392	16.5111		78000	6.48064
23382	11.311		18432	18.7186		42488	20.2762		91082	17.8009		12394	12.5209		78002	17.3959
23384	19.3326		18434	12.4267		42490	13.1586		91084	19.2836		12396	26.1909		78004	25.4175
23386	15.7556		18436	16.4668		42492	4.9274		91086	27.2629		12398	32.9969		78006	17.6665
23388	10.8429		18438	18.9834		42494	8.91449		91088	26.9183		12400	26.345		78008	7.16274
23390	16.1629		18440	16.4545		42496	13.3233		91090	14.0582		12402	24.2152		78010	15.7764
23392	23.0043		18442	17.3013		42498	13.9139		91092	11.9738		12404	29.4733		78012	21.4763
23394	19.2351		18444	22.2836		42500	13.3648		91094	23.549		12406	24.2362		78014	13.4682
23396	11.1344		18446	24.5495		42502	18.395		91096	23.4226		12408	11.6791		78016	7.11444
23398	9.54334		18448	18.0568		42504	14.9555		91098	14.5649		12410	16.5919		78018	19.5302
23400	18.811		18450	14.5623		42506	3.47858		91100	17.0193		12412	31.7203		78020	26.1583
23402	19.5853		18452	17.1761		42508	-2.87938		91102	25.8702		12414	34.2862		78022	11.0652
23404	16.0126		18454	19.3028		42510	4.83353		91104	23.575		12416	28.0387		78024	6.11014
23406	16.087		18456	19.4615		42512	9.12941		91106	10.3001		12418	25.8235		78026	10.8738
23408	21.6993		18458	18.3599		42514	5.05007		91108	10.3106		12420	25.1035		78028	17.6476
23410	20.3201		18460	22.9513		42516	1.71026		91110	20.8091		12422	20.9725		78030	10.1111
23412	11.4031		18462	24.2325		42518	7.2719		91112	25.1464		12424	15.8216		78032	8.03694
23414	10.8518		18464	17.6571		42520	10.2788		91114	16.5927		12426	20.3501		78034	15.9446
23416	17.6183		18466	11.9976		42522	2.31722		91116	14.7248		12428	32.1566		78036	18.3536
23418	24.5623		18468	16.6003		42524	-2.23579		91118	18.1802		12430	38.9735		78038	11.7506
23420	14.1495		18470	23.216		42526	3.87395		91120	16.3053		12432	32.1031		78040	5.47654
23422	11.7282		18472	21.1751		42528	10.4196		91122	8.62334		12434	23.2908		78042	11.7817
23424	16.4862		18474	18.539		42530	9.3167		91124	7.62814		12436	22.673		78044	16.5271
23426	18.8735		18476	22.5581		42532	5.6492		91126	18.9464		12438	23.492		78046	13.1485
23428	12.3273		18478	24.4394		42534	7.63667		91128	17.5128		12440	20.5544		78048	11.174
23430	9.52124		18480	18.0102		42536	8.80667		91130	6.87944		12442	23.474		78050	19.2962
23432	15.0888		18482	14.1128		42538	3.04316		91132	7.56964		12444	31.0657		78052	19.2174
23434	23.8058		18484	21.1941		42540	-0.0387091		91134	18.0908		12446	36.0071		78054	10.0025
23436	19.52		18486	25.3012		42542	6.99371		91136	12.9394		12448	23.9929		78056	7.70224
23438	10.5993		18488	22.4521		42544	14.712		91138	1.00744		12450	15.62		78058	15.3411
23440	13.4629		18490	20.9		42546	10.2856		91140	6.59174		12452	21.7671		78060	19.3292
23442	18.8281		18492	22.6001		42548	2.60954		91142	17.1729		12454	25.6677		78062	14.5386
23444	14.8103		18494	22.2881		42550	5.22557		91144	17.6536		12456	20.8208		78064	9.92564
23446	12.6506		18496	17.8531		42552	7.54091		91146	8.01444		12458	20.8096		78066	16.396
23448	17.9873		18498	17.795		42554	-0.77662		91148	9.49304		12460	29.1794		78068	19.918
23450	23.9644		18500	22.5657		42556	0.236419		91150	15.5073		12462	30.752		78070	11.8046
23452	19.7788		18502	27.3516		42558	9.72152		91152	14.721		12464	15.3086		78072	7.45664
23454	11.7166		18504	25.9761		42560	14.2363		91154	7.51794		12466	8.9455		78074	15.7849
23456	13.1232		18506	22.8299		42562	7.38521		91156	8.54404		12468	16.1145		78076	24.3536
23458	19.0824		18508	23.6129		42564	3.27158		91158	18.5884		12470	24.2851		78078	19.488
23460	17.9947		18510	22.2517		42566	6.40547		91160	20.0012		12472	21.1899		78080	11.2821
23462	12.0108		18512	19.7204		42568	6.42734		91162	10.8387		12474	21.8424		78082	17.468
23464	13.5384		18514	17.8863		42570	3.28481		91164	7.59194		12476	28.2381		78084	23.8458
23466	22.0925		18516	24.6671		42572	2.60576		91166	11.368		12478	27.2207		78086	16.5281
23468	21.3983		18518	23.7279		42574	10.8063		91168	13.2725		12480	11.2718		78088	10.7438
23470	11.2009		18520	17.0493		42576	17.2858		91170	10.6129		12482	8.8012		78090	22.7361
23472	9.60014		18522	12.9468		42578	9.48734		91172	13.5548		12484	20.0997		78092	34.3983
23474	16.6615		18524	14.7176		42580	1.85219		91174	20.0271		12486	28.0053		78094	22.8419
23476	21.6243		18526	14.1149		42582	4.26302		91176	15.6741		12488	23.1623		78096	8.67834
23478	15.0547		18528	8.56372		42584	10.2789		91178	8.21824		12490	23.7742		78098	19.1982
23480	12.618		18530	8.0656		42586	8.07398		91180	10.6217		12492	24.8545		78100	27.1409
23482	18.1412		18532	13.8848		42588	5.88284		91182	13.6303		12494	21.7336		78102	22.7542
23484	20.8288		18534	15.9995		42590	10.4728		91184	11.0077		12496	12.4331		78104	17.1773
23486	12.3922		18536	10.2228		42592	16.8642		91186	10.5483		12498	12.973		78106	26.8646
23488	8.25004		18538	5.91576		42594	10.4785		91188	16.8937		12500	21.2185		78108	36.6694
23490	16.1114		18540	7.94261		42596	3.54428		91190	23.032		12502	27.6184		78110	26.9781
23492	22.7082		18542	9.38328		42598	9.31166		91192	15.916		12504	26.0833		78112	16.6364
23494	19.2323		18544	8.36338		42600	14.5902		91194	8.97944		12506	19.9868		78114	23.1195
23496	13.3425		18546	8.5458		42602	12.6651		91196	11.5789		12508	19.7219		78116	30.0039
23498	16.098		18548	14.4036		42604	10.4086		91198	21.3005		12510	19.9099		78118	24.3302
23500	19.9052		18550	15.4204		42606	16.8923		91200	17.2035		12512	13.926		78120	19.3446
23502	14.6416		18552	9.47393		42608	18.4894		91202	13.17		12514	15.7016		78122	28.3205
23504	9.32074		18554	6.48948		42610	10.9507		91204	14.8727		12516	25.3179		78124	35.7052
23506	14.4958		18556	10.3428		42612	5.47586		91206	23.7253		12518	34.4131		78126	26.1236
23508	24.7093		18558	14.2813		42614	10.8552		91208	20.1625		12520	24.3483		78128	16.9503
23510	20.1049		18560	11.9052		42616	17.4959		91210	11.1503		12522	12.6847		78130	21.6446
23512	10.5354		18562	13.0095		42618	16.0951		91212	11.2354		12524	18.3396		78132	32.3466
23514	12.8224		18564	18.7258		42620	13.7469		91214	25.2964		12526	19.244		78134	26.1907
23516	19.9085		18566	18.7083		42622	17.5111		91216	25.1266		12528	15.2616		78136	19.0511
23518	15.5071		18568	11.4356		42624	19.9893		91218	16.4845		12530	16.3953		78138	25.9754
23520	8.53234		18570	10.4623		42626	12.1291		91220	18.0485		12532	31.1817		78140	31.4346
23522	14.7081		18572	14.338		42628	5.88383		91222	27.4475		12534	33.9836		78142	22.0228
23524	21.5284		18574	18.1858		42630	13.4883		91224	21.1927		12536	21.6843		78144	14.0408
23526	20.2055		18576	16.0452		42632	21.911		91226	14.0903		12538	17.1248		78146	19.9173
23528	12.6823		18578	15.842		42634	18.1886		91228	16.5579		12540	17.5474		78148	29.1354
23530	12.6341		18580	17.8788		42636	14.6424		91230	28.561		12542	19.6504		78150	25.8562
23532	17.5384		18582	17.13		42638	17.9986		91232	25.8132		12544	18.3273		78152	20.007
23534	19.7997		18584	11.4705		42640	20.0338		91234	18.5019		12546	21.1764		78154	23.9079
23536	15.1294		18586	8.81208		42642	8.90711		91236	19.2772		12548	28.959		78156	27.3765
23538	13.5646		18588	13.994		42644	8.73737		91238	25.8759		12550	30.0886		78158	19.1022
23540	21.7837		18590	18.2547		42646	16.8762		91240	21.0605		12552	17.8924		78160	13.5965
23542	23.001		18592	14.5311		42648	23.1934		91242	15.2595		12554	12.3277		78162	22.4473
23544	12.3844		18594	12.2336		42650	18.6071		91244	19.7968		12556	18.9138		78164	30.8962
23546	9.69354		18596	13.6185		42652	13.5972		91246	32.9533		12558	23.2054		78166	27.5279
23548	17.1589		18598	14.4887		42654	14.7102		91248	29.8092		12560	20.5841		78168	17.838
23550	22.5725		18600	8.56484		42656	12.1744		91250	17.6433		12562	23.0654		78170	20.7718
23552	16.9724		18602	7.68333		42658	9.2843		91252	21.6291		12564	31.9504		78172	25.1468
23554	12.8605		18604	16.4411		42660	7.71263		91254	29.656		12566	29.379		78174	19.0509
23556	18.1234		18606	19.0128		42662	15.7493		91256	26.0836		12568	13.8313		78176	15.3643
23558	22.4755		18608	13.6198		42664	23.6039		91258	19.0037		12570	12.879		78178	25.8954
23560	13.8283		18610	9.39112		42666	16.8403		91260	26.0056		12572	21.2035		78180	31.773
23562	7.11894		18612	12.7138		42668	8.82233		91262	35.938		12574	25.7534		78182	26.4769
23564	13.9151		18614	11.1614		42670	9.73043		91264	30.1669		12576	24.6649		78184	19.1737
23566	21.0723		18616	8.11915		42672	13.3842		91266	19.141		12578	25.2645		78186	23.9973
23568	19.7073		18618	10.1676		42674	9.20456		91268	21.7169		12580	30.5271		78188	27.0456
23570	13.3673		18620	16.4419		42676	9.97892		91270	28.7722		12582	23.2717		78190	18.8816
23572	14.0327		18622	19.7735		42678	19.0845		91272	26.0428		12584	13.6384		78192	19.041
23574	19.0963		18624	15.0125		42680	25.557		91274	21.2324		12586	14.9821		78194	27.923
23576	15.5762		18626	10.766		42682	16.612		91276	24.9989		12588	23.9236		78196	29.3526
23578	7.73574		18628	10.8673		42684	9.3239		91278	33.7553		12590	31.8006		78198	21.0992
23580	13.2624		18630	11.9437		42686	12.1104		91280	29.7708		12592	28.9233		78200	15.7229
23582	23.3974		18632	10.3501		42688	17.5494		91282	19.7165		12594	24.3805		78202	18.9977
23584	20.925		18634	12.6123		42690	16.8246		91284	20.4976		12596	28.0626		78204	23.621
23586	9.14334		18636	20.6802		42692	16.6922		91286	30.9903		12598	23.6221		78206	17.3514
23588	10.9983		18638	20.364		42694	23.6379		91288	29.6289		12600	13.7196		78208	16.6164
23590	17.2548		18640	13.8118		42696	27.4158		91290	20.1906		12602	17.2749		78210	24.2923
23592	15.6638		18642	9.57998		42698	19.2882		91292	23.9942		12604	27.7528		78212	26.68
23594	10.7638		18644	12.1717		42700	12.3113		91294	32.7347		12606	33.5672		78214	18.7578
23596	13.3938		18646	15.4876		42702	14.3982		91296	25.5711		12608	22.3553		78216	13.0159
23598	21.0948		18648	15.5758		42704	24.9454		91298	12.1869		12610	21.7744		78218	20.16
23600	21.0137		18650	18.4885		42706	27.1221		91300	15.9763		12612	25.8012		78220	24.4831
23602	11.9254		18652	22.21		42708	22.5767		91302	26.1177		12614	19.3741		78222	15.5304
23604	9.24294		18654	20.8576		42710	25.3451		91304	23.726		12616	12.8991		78224	15.5697
23606	16.238		18656	15.8292		42712	26.6323		91306	15.0048		12618	19.7508		78226	22.5867
23608	19.0122		18658	13.7681		42714	20.1		91308	15.8923		12620	33.6232		78228	22.7748
23610	15.0138		18660	18.159		42716	13.3338		91310	23.9138		12622	33.915		78230	12.8033
23612	14.0501		18662	21.6149		42718	20.2094		91312	18.9259		12624	23.5424		78232	9.29224
23614	19.6856		18664	21.9507		42720	28.4294		91314	10.7923		12626	18.3117		78234	16.521
23616	22.0258		18666	21.5791		42722	26.7082		91316	11.6107		12628	19.4133		78236	19.4094
23618	13.8135		18668	24.8048		42724	23.8949		91318	20.1971		12630	21.7124		78238	13.0435
23620	8.68454		18670	23.1965		42726	25.5433		91320	21.9732		12632	18.5958		78240	10.8904
23622	15.1357		18672	15.5718		42728	26.7517		91322	13.5303		12634	21.5369		78242	17.6927
23624	19.4594		18674	12.826		42730	20.8057		91324	11.9886		12636	36.4509		78244	19.8887
23626	16.6181		18676	20.1293		42732	16.3667		91326	13.8193		12638	36.7699		78246	10.2044
23628	12.1504		18678	25.5376		42734	24.538		91328	7.80794		12640	18.9459		78248	5.01794
23630	17.4908		18680	21.4014		42736	32.5391		91330	2.70644		12642	15.387		78250	14.6781
23632	22.0121		18682	20.3991		42738	29.8553		91332	10.3967		12644	21.9009		78252	22.8099
23634	17.3222		18684	23.6711		42740	24.1254		91334	20.0237		12646	23.9633		78254	16.6756
23636	9.26044		18686	23.1922		42742	22.7391		91336	13.732		12648	22.4204		78256	9.93064
23638	13.1741		18688	17.2716		42744	26.7859		91338	7.55384		12650	27.9218		78258	16.9711
23640	23.7648		18690	17.8193		42746	21.9936		91340	11.6846		12652	40.1207		78260	14.4133
23642	24.2745		18692	25.354		42748	19.6494		91342	14.15		12654	33.6205		78262	4.94264
23644	14.8065		18694	28.1948		42750	28.2834		91344	7.36724		12656	17.2991		78264	7.29174
23646	15.9467		18696	20.5955		42752	35.3087		91346	6.95484		12658	14.4144		78266	16.5999
23648	23.2505		18698	17.6687		42754	30.3045		91348	14.3941		12660	22.4054		78268	20.2379
23650	19.5878		18700	19.1432		42756	22.7297		91350	20.8305		12662	26.265		78270	10.3548
23652	12.7309		18702	17.6193		42758	25.9332		91352	16.1915		12664	22.197		78272	8.71794
23654	18.3447		18704	12.4217		42760	29.9626		91354	10.3077		12666	26.9962		78274	14.5182
23656	29.1766		18706	12.2718		42762	27.3883		91356	10.0935		12668	33.3603		78276	16.8151
23658	24.6425		18708	17.8064		42764	25.8144		91358	10.3588		12670	28.8859		78278	7.90864
23660	16.9143		18710	20.9196		42766	33.5695		91360	8.28234		12672	14.2073		78280	5.31144
23662	17.8218		18712	16.5243		42768	34.8474		91362	6.84734		12674	11.6966		78282	17.5047
23664	20.7814		18714	11.1232		42770	28.9148		91364	12.7663		12676	24.4371		78284	22.1071
23666	18.1009		18716	13.354		42772	21.1729		91366	20.3068		12678	34.5291		78286	12.0821
23668	16.5784		18718	14.3363		42774	22.8186		91368	15.466		12680	24.8268		78288	6.17374
23670	14.9465		18720	10.7405		42776	26.2666		91370	7.23204		12682	25.5445		78290	10.5446
23672	23.1456		18722	14.9994		42778	25.3422		91372	10.9655		12684	31.8959		78292	15.6845
23674	25.2192		18724	18.9853		42780	24.4125		91374	16.8966		12686	23.5095		78294	9.19554
23676	20.0053		18726	15.9468		42782	30.3857		91376	15.8777		12688	12.4973		78296	7.44954
23678	15.1507		18728	6.98312		42784	32.9672		91378	10.8721		12690	14.8519		78298	18.3485
23680	15.1946		18730	5.31376		42786	24.3758		91380	14.5519		12692	30.0618		78300	19.7596
23682	20.2535		18732	8.61076		42788	17.0186		91382	20.518		12694	35.1978		78302	9.52884
23684	15.485		18734	6.75765		42790	20.8186		91384	15.9708		12696	26.9623		78304	6.82754
23686	14.4438		18736	2.5419		42792	28.3351		91386	10.9113		12698	23.7756		78306	13.0067
23688	21.8314		18738	6.10119		42794	25.8037		91388	12.0928		12700	25.6813		78308	16.1235
23690	25.6782		18740	9.20842		42796	24.4399		91390	15.7833		12702	19.1614		78310	9.64764
23692	15.7973		18742	7.73996		42798	29.6407		91392	17.206		12704	14.1124		78312	12.1271
23694	9.82294		18744	1.5605		42800	29.5492		91394	16.111		12706	16.4078		78314	16.5232
23696	16.9622		18746	-1.53014		42802	19.1794		91396	18.2132		12708	31.3216		78316	17.7046
23698	23.7312		18748	2.35038		42804	16.9609		91398	18.7773		12710	34.7523		78318	6.72244
23700	17.9778		18750	2.1219		42806	23.7149		91400	15.2388		12712	26.9537		78320	4.21494
23702	14.2162		18752	2.23096		42808	31.2081		91402	6.42694		12714	21.0527		78322	11.7617
23704	19.8925		18754	4.37128		42810	29.3619		91404	12.5294		12716	23.57		78324	15.0796
23706	22.8368		18756	7.17366		42812	26.3658		91406	19.8914		12718	23.8782		78326	11.8406
23708	17.5258		18758	5.40371		42814	29.1873		91408	20.8336		12720	17.6076		78328	13.4806
23710	11.2213		18760	-1.55849		42816	30.8334		91410	17.8678		12722	21.9385		78330	23.5815
23712	13.9291		18762	-0.857159		42818	23.7175		91412	17.927		12724	36.6169		78332	19.6252
23714	22.4495		18764	5.24761		42820	20.3513		91414	22.8596		12726	36.797		78334	8.42494
23716	26.0744		18766	6.59238		42822	27.2377		91416	14.9967		12728	21.7813		78336	9.48854
23718	17.3066		18768	3.81429		42824	30.5977		91418	12.2577		12730	19.981		78338	17.0157
23720	15.2741		18770	6.88288		42826	23.592		91420	16.5628		12732	23.3773		78340	18.9389
23722	21.4978		18772	9.63682		42828	19.3854		91422	26.5693		12734	24.1777		78342	14.5748
23724	22.3235		18774	7.31926		42830	20.7906		91424	21.8151		12736	22.4132		78344	14.8187
23726	14.3742		18776	1.75419		42832	19.4701		91426	21.8935		12738	29.0305		78346	22.3582
23728	14.5699		18778	4.48965		42834	9.84014		91428	23.6589		12740	37.0861		78348	18.0683
23730	26.9105		18780	11.7601		42836	6.57827		91430	20.4687		12742	34.139		78350	6.75954
23732	28.8675		18782	12.9935		42838	18.553		91432	16.0603		12744	22.6955		78352	7.63374
23734	18.5535		18784	11.1191		42840	24.0179		91434	17.8612		12746	19.0751		78354	16.5483
23736	14.2877		18786	9.8562		42842	17.1973		91436	25.7671		12748	23.2267		78356	18.9508
23738	18.516		18788	11.7279		42844	11.2792		91438	32.5341		12750	25.9239		78358	15.4984
23740	20.2099		18790	11.3109		42846	14.7736		91440	26.0393		12752	26.3039		78360	16.262
23742	14.6055		18792	5.46769		42848	16.0986		91442	19.389		12754	29.7119		78362	18.7031
23744	14.3849		18794	7.65323		42850	9.50363		91444	20.5256		12756	36.7449		78364	13.3021
23746	24.62		18796	16.0378		42852	9.66032		91446	25.4265		12758	31.9701		78366	4.88974
23748	27.2302		18798	17.3484		42854	17.6093		91448	22.0882		12760	18.8475		78368	10.5436
23750	17.1431		18800	9.03209		42856	22.9359		91450	18.8641		12762	17.026		78370	19.7582
23752	11.4772		18802	9.65957		42858	15.2528		91452	27.7353		12764	25.8669		78372	21.1659
23754	18.9927		18804	13.4681		42860	11.1376		91454	37.8338		12766	30.4106		78374	15.473
23756	24.242		18806	10.6798		42862	11.4404		91456	28.8811		12768	24.6096		78376	18.6539
23758	18.5619		18808	5.17831		42864	12.8361		91458	18.3088		12770	32.0152		78378	20.017
23760	16.4172		18810	9.43711		42866	8.99567		91460	25.7994		12772	36.1682		78380	13.2402
23762	20.534		18812	16.0715		42868	10.1976		91462	34.5623		12774	28.1135		78382	8.24804
23764	25.2458		18814	10.6991		42870	19.0686		91464	34.4776		12776	17.08		78384	16.78
23766	21.1831		18816	2.04329		42872	19.8552		91466	29.0129		12778	21.4679		78386	28.5902
23768	13.1261		18818	0.910622		42874	10.1694		91468	31.3513		12780	33.3285		78388	24.6898
23770	14.0614		18820	2.85459		42876	3.51287		91470	39.7073		12782	32.3002		78390	15.7252
23772	22.6095		18822	1.59704		42878	8.82782		91472	35.0605		12784	26.0959		78392	15.0371
23774	26.4865		18824	-1.49122		42880	13.1455		91474	28.7144		12786	26.6472		78394	19.5669
23776	17.3836		18826	3.58217		42882	10.0629		91476	29.823		12788	26.1612		78396	12.417
23778	16.7125		18828	6.31231		42884	10.8432		91478	37.5216		12790	21.2296		78398	8.70074
23780	24.3718		18830	3.69501		42886	15.9383		91480	36.2116		12792	11.9413		78400	15.7465
23782	22.6778		18832	-3.29141		42888	14.1779		91482	33.9347		12794	17.7724		78402	24.3257
23784	8.46344		18834	-3.59605		42890	5.50862		91484	37.6243		12796	29.9703		78404	25.8383
23786	10.695		18836	2.43263		42892	2.95622		91486	45.5954		12798	33.4282		78406	14.4632
23788	23.3162		18838	1.61258		42894	7.84421		91488	40.0444		12800	23.9365		78408	17.1697
23790	26.8843		18840	-0.793107		42896	15.2563		91490	28.314		12802	21.5512		78410	24.8309
23792	13.3041		18842	2.88455		42898	12.4664		91492	34.9219		12804	23.3534		78412	22.1954
23794	13.1424		18844	8.24746		42900	11.7984		91494	48.6522		12806	17.5559		78414	17.0837
23796	21.9828		18846	2.22333		42902	15.5272		91496	44.1064		12808	13.3991		78416	16.285
23798	21.3703		18848	-4.08185		42904	15.9573		91498	33.7287		12810	20.949		78418	25.7839
23800	8.00054		18850	-2.19311		42906	8.36837		91500	34.9301		12812	34.8777		78420	23.1078
23802	9.85824		18852	3.14376		42908	3.67568		91502	44.5277		12814	33.5329		78422	15.3516
23804	23.0764		18854	4.88599		42910	10.6285		91504	36.1512		12816	22.5484		78424	18.4683
23806	25.9956		18856	3.04317		42912	17.5175		91506	25.8813		12818	21.9797		78426	24.0176
23808	16.1654		18858	6.71264		42914	13.4472		91508	32.8097		12820	22.6267		78428	25.9709
23810	10.2893		18860	10.8133		42916	9.90206		91510	42.7462		12822	19.7157		78430	20.6554
23812	18.4355		18862	8.4359		42918	15.837		91512	38.5282		12824	17.0986		78432	25.0067
23814	22.9003		18864	1.3722		42920	14.4909		91514	29.8706		12826	26.0144		78434	30.7977
23816	13.9081		18866	3.48662		42922	5.79167		91516	32.4009		12828	33.0213		78436	25.6582
23818	10.3818		18868	11.2542		42924	3.77513		91518	37.89		12830	28.6414		78438	13.3083
23820	19.7814		18870	12.0998		42926	13.185		91520	32.068		12832	18.1145		78440	14.3073
23822	25.4875		18872	8.75587		42928	20.6566		91522	22.4996		12834	15.7406		78442	27.64
23824	14.9684		18874	7.89879		42930	15.1235		91524	27.8702		12836	20.1632		78444	31.3164
23826	7.00324		18876	12.885		42932	10.691		91526	39.1584		12838	18.6457		78446	23.0101
23828	14.9996		18878	11.3566		42934	11.9306		91528	35.0071		12840	17.9599		78448	19.1853
23830	21.5789		18880	3.99041		42936	12.0053		91530	23.0669		12842	26.9791		78450	26.5988
23832	20.0847		18882	6.43383		42938	7.22528		91532	27.3123		12844	34.6007		78452	25.1963
23834	14.438		18884	14.4587		42940	8.4302		91534	31.8896		12846	27.5846		78454	14.6255
23836	19.8721		18886	15.5002		42942	16.9792		91536	24.3895		12848	12.3383		78456	16.0983
23838	25.5349		18888	9.79649		42944	22.0705		91538	17.4973		12850	12.0208		78458	27.8575
23840	16.7391		18890	10.3356		42946	17.4648		91540	25.9596		12852	23.0879		78460	29.6311
23842	8.91044		18892	14.0024		42948	10.4752		91542	33.8432		12854	23.3385		78462	22.177
23844	12.8131		18894	10.6473		42950	12.8946		91544	23.3092		12856	24.3204		78464	20.9612
23846	23.7441		18896	8.33832		42952	12.8728		91546	15.65		12858	29.9487		78466	27.2048
23848	23.977		18898	11.7295		42954	8.02961		91548	22.559		12860	32.9485		78468	24.4428
23850	14.8351		18900	18.0634		42956	12.6139		91550	28.853		12862	23.7645		78470	16.4816
23852	14.5623		18902	17.5632		42958	22.0931		91552	20.9222		12864	11.8107		78472	19.9255
23854	24.05		18904	12.7613		42960	24.3867		91554	17.5829		12866	16.7271		78474	31.0563
23856	22.3368		18906	11.4297		42962	12.9177		91556	24.839		12868	24.7959		78476	29.9938
23858	10.6199		18908	13.26		42964	7.99946		91558	30.5958		12870	27.9325		78478	18.1205
23860	9.95074		18910	12.7106		42966	12.3307		91560	20.4294		12872	25.5139		78480	15.1528
23862	20.2811		18912	9.53252		42968	15.0602		91562	12.8432		12874	29.7521		78482	20.5157
23864	23.9558		18914	12.6033		42970	14.0645		91564	18.5602		12876	30.1873		78484	24.4199
23866	13.3515		18916	19.6393		42972	13.0901		91566	25.4953		12878	26.3773		78486	17.6992
23868	13.7226		18918	19.4903		42974	21.0639		91568	20.4012		12880	13.6308		78488	20.1509
23870	23.7639		18920	11.6147		42976	20.803		91570	13.6761		12882	19.3048		78490	31.4575
23872	22.5134		18922	9.63437		42978	13.0535		91572	22.2167		12884	33.8269		78492	28.4091
23874	13.2928		18924	12.6651		42980	8.13581		91574	28.7265		12886	34.3158		78494	14.7599
23876	11.6645		18926	12.6319		42982	14.4333		91576	18.6881		12888	28.1591		78496	14.0693
23878	23.0958		18928	10.425		42984	20.5321		91578	7.33534		12890	28.4542		78498	24.9343
23880	27.3517		18930	15.2659		42986	20.035		91580	15.0233		12892	30.3582		78500	25.3399
23882	17.2213		18932	20.9617		42988	19.614		91582	24.8708		12894	20.4225		78502	14.6112
23884	10.3487		18934	18.963		42990	24.184		91584	18.4083		12896	13.9203		78504	18.9361
23886	16.8561		18936	12.5059		42992	21.6552		91586	12.9924		12898	24.3659		78506	29.9606
23888	22.3153		18938	12.9027		42994	11.4936		91588	19.8145		12900	33.2271		78508	26.808
23890	16.4281		18940	17.3489		42996	9.75374		91590	22.8523		12902	31.2012		78510	12.6295
23892	12.5646		18942	18.7162		42998	18.0716		91592	12.539		12904	23.7839		78512	11.8601
23894	22.277		18944	17.9399		43000	24.8947		91594	8.42774		12906	23.5199		78514	22.3467
23896	27.5084		18946	18.5912		43002	22.1888		91596	16.2827		12908	23.3041		78516	23.4561
23898	18.8797		18948	22.1026		43004	22.1137		91598	20.8402		12910	17.7571		78518	17.2715
23900	10.4185		18950	18.9098		43006	21.5299		91600	13.3807		12912	16.4751		78520	16.1106
23902	11.1096		18952	12.5585		43008	18.6191		91602	11.3813		12914	27.3735		78522	25.1294
23904	20.6147		18954	11.9472		43010	11.1361		91604	15.2975		12916	36.5061		78524	24.0952
23906	17.9666		18956	17.5678		43012	11.7051		91606	20.2422		12918	35.6268		78526	13.4453
23908	12.3181		18958	20.601		43014	21.3051		91608	8.77634		12920	24.1116		78528	11.5851
23910	17.6855		18960	17.7946		43016	24.9112		91610	3.27964		12922	20.3481		78530	23.6446
23912	24.4306		18962	19.7968		43018	21.5823		91612	14.2351		12924	25.9327		78532	29.3547
23914	20.3866		18964	21.3737		43020	20.499		91614	24.0488		12926	21.935		78534	18.4613
23916	10.2825		18966	16.7373		43022	21.1287		91616	14.4804		12928	19.653		78536	15.6519
23918	11.2456		18968	8.68202		43024	21.3461		91618	5.69804		12930	30.6929		78538	26.1496
23920	19.4642		18970	12.518		43026	14.0064		91620	13.5192		12932	38.168		78540	23.8466
23922	21.671		18972	18.3946		43028	12.8996		91622	16.7969		12934	29.7628		78542	10.908
23924	14.719		18974	19.4158		43030	24.6628		91624	12.7251		12936	18.8953		78544	13.5498
23926	14.0394		18976	16.6861		43032	27.916		91626	7.34624		12938	22.0395		78546	27.1777
23928	23.1404		18978	15.7679		43034	21.7899		91628	15.3113		12940	25.2459		78548	30.1114
23930	21.3103		18980	17.6905		43036	15.7499		91630	18.9034		12942	23.1337		78550	17.9929
23932	9.45914		18982	12.6588		43038	22.0317		91632	12.3975		12944	23.0861		78552	16.4721
23934	10.7241		18984	10.0805		43040	19.992		91634	5.52974		12946	30.4956		78554	27.0754
23936	24.2936		18986	12.6257		43042	14.0779		91636	8.90064		12948	34.5275		78556	25.6844
23938	25.3192		18988	19.5367		43044	17.7027		91638	12.0408		12950	27.3948		78558	23.0756
23940	16.2515		18990	20.8358		43046	27.4153		91640	5.29074		12952	17.1791		78560	19.9434
23942	13.2636		18992	15.673		43048	28.1485		91642	4.19554		12954	18.7933		78562	30.9645
23944	15.5166		18994	14.8732		43050	17.959		91644	11.4407		12956	26.9077		78564	36.3188
23946	17.893		18996	17.904		43052	14.8805		91646	16.9782		12958	30.0068		78566	23.6154
23948	13.8113		18998	13.9387		43054	17.7312		91648	7.74024		12960	27.1843		78568	21.4429
23950	12.6897		19000	11.163		43056	18.3866		91650	1.42804		12962	31.188		78570	30.4064
23952	19.4647		19002	17.0633		43058	14.9591		91652	5.67314		12964	33.7033		78572	32.7512
23954	25.9769		19004	25.3839		43060	16.5256		91654	12.5069		12966	22.109		78574	19.9898
23956	17.8992		19006	24.6937		43062	24.4434		91656	5.49754		12968	12.7745		78576	21.8005
23958	8.84724		19008	16.1783		43064	24.9727		91658	3.29384		12970	18.7706		78578	37.7584
23960	11.7276		19010	16.6519		43066	13.6136		91660	11.8447		12972	31.2808		78580	38.9485
23962	17.3152		19012	19.1656		43068	8.79443		91662	16.3132		12974	29.5219		78582	20.5116
23964	12.7296		19014	17.2505		43070	14.2545		91664	5.15144		12976	24.9877		78584	18.7921
23966	8.59204		19016	16.278		43072	18.1938		91666	0.94834		12978	32.2307		78586	31.0303
23968	15.9529		19018	21.1203		43074	13.004		91668	9.03714		12980	32.029		78588	31.5632
23970	24.6049		19020	26.2083		43076	15.8931		91670	18.2446		12982	21.1006		78590	22.1139
23972	18.6321		19022	24.0793		43078	24.453		91672	10.8948		12984	15.3602		78592	23.8972
23974	8.95654		19024	18.3587		43080	23.4297		91674	5.89724		12986	24.9171		78594	35.6311
23976	11.2424		19026	16.5996		43082	14.4144		91676	11.0215		12988	33.4646		78596	34.7635
23978	17.6092		19028	18.924		43084	9.74285		91678	17.4476		12990	32.5092		78598	21.1632
23980	18.2969		19030	15.6824		43086	15.8954		91680	10.4391		12992	28.2893		78600	16.2897
23982	14.3193		19032	14.2352		43088	21.5087		91682	3.92294		12994	26.7964		78602	28.7596
23984	15.8258		19034	17.4689		43090	19.0805		91684	11.7521		12996	26.8425		78604	34.4542
23986	19.4783		19036	21.638		43092	18.5031		91686	20.4991		12998	19.1038		78606	25.9431
23988	19.4073		19038	17.7155		43094	21.5409		91688	17.5292		13000	14.0642		78608	22.466
23990	12.1976		19040	10.3564		43096	20.9983		91690	9.65684		13002	24.0495		78610	34.0015
23992	9.50174		19042	10.88		43098	10.9973		91692	14.0375		13004	35.3936		78612	35.3589
23994	20.0815		19044	14.7223		43100	10.6139		91694	19.8109		13006	24.6217		78614	20.7763
23996	24.0303		19046	13.9026		43102	19.9911		91696	12.6273		13008	13.6648		78616	17.1345
23998	16.2095		19048	13.3735		43104	24.1717		91698	5.07094		13010	16.1039		78618	28.3343
24000	13.2129		19050	16.1419		43106	19.0148		91700	14.808		13012	19.2032		78620	34.1378
24002	19.7604		19052	17.6944		43108	16.2671		91702	24.7426		13014	11.3376		78622	23.6581
24004	19.864		19054	12.6088		43110	22.5286		91704	16.3935		13016	11.9624		78624	23.8141
24006	12.8822		19056	8.6396		43112	19.6951		91706	8.54324		13018	24.0836		78626	30.9465
24008	10.4214		19058	9.03531		43114	8.99756		91708	14.0874		13020	28.0839		78628	29.3183
24010	20.4605		19060	10.6935		43116	10.4838		91710	18.9878		13022	19.6593		78630	18.1666
24012	28.2048		19062	11.2723		43118	21.6354		91712	8.39104		13024	11.6353		78632	15.7675
24014	20.2902		19064	10.9367		43120	27.7351		91714	6.46294		13026	11.3414		78634	29.505
24016	10.9833		19066	12.1992		43122	20.9011		91716	12.6778		13028	13.9525		78636	32.2666
24018	17.7075		19068	11.2914		43124	16.0273		91718	23.1584		13030	13.4148		78638	22.4319
24020	20.5077		19070	5.51179		43126	20.0633		91720	13.7618		13032	14.712		78640	16.8823
24022	14.2829		19072	2.852		43128	16.8231		91722	7.18574		13034	23.7696		78642	24.8921
24024	10.6367		19074	5.26777		43130	10.6157		91724	11.9342		13036	27.3442		78644	26.3869
24026	17.7477		19076	11.124		43132	14.7612		91726	17.5911		13038	20.1197		78646	16.1833
24028	24.3582		19078	10.9502		43134	23.4354		91728	15.3662		13040	8.2342		78648	17.5862
24030	19.9232		19080	8.04026		43136	27.2593		91730	9.78374		13042	10.9687		78650	30.4461
24032	11.7785		19082	8.82601		43138	21.4326		91732	18.1284		13044	19.3415		78652	33.6789
24034	13.8173		19084	9.2738		43140	15.0043		91734	26.5278		13046	17.0776		78654	18.7741
24036	19.485		19086	4.54236		43142	18.5927		91736	17.4795		13048	16.5952		78656	16.3457
24038	15.5252		19088	3.57902		43144	20.0916		91738	7.75014		13050	24.7208		78658	27.123
24040	11.6273		19090	10.9355		43146	17.326		91740	13.7513		13052	27.8468		78660	27.0247
24042	14.3349		19092	15.404		43148	18.9527		91742	19.5544		13054	14.2433		78662	14.6066
24044	21.293		19094	11.86		43150	29.8688		91744	16.0585		13056	5.8397		78664	16.8943
24046	19.3234		19096	9.53567		43152	30.9949		91746	11.867		13058	12.0306		78666	31.5073
24048	10.4064		19098	12.1064		43154	18.4991		91748	19.7562		13060	19.3981		78668	33.474
24050	9.58534		19100	12.6104		43156	14.2309		91750	23.9637		13062	17.9554		78670	24.2247
24052	15.6032		19102	8.62595		43158	18.4996		91752	16.0734		13064	18.288		78672	20.1098
24054	22.3543		19104	8.11999		43160	23.4441		91754	11.2044		13066	23.4177		78674	23.1842
24056	13.9468		19106	12.8974		43162	21.316		91756	15.1312		13068	22.8388		78676	25.295
24058	12.7911		19108	15.1631		43164	23.7576		91758	20.8847		13070	12.0272		78678	19.7958
24060	19.6843		19110	10.493		43166	29.6039		91760	15.4322		13072	6.5126		78680	21.2771
24062	19.4967		19112	4.84		43168	29.736		91762	14.641		13074	13.6183		78682	25.3684
24064	11.6632		19114	6.34395		43170	20.3924		91764	19.7216		13076	23.3868		78684	25.2902
24066	8.84764		19116	7.5007		43172	15.6576		91766	27.289		13078	23.5696		78686	16.699
24068	16.2652		19118	5.54189		43174	21.4971		91768	17.4946		13080	18.143		78688	12.6327
24070	21.6611		19120	4.0133		43176	28.1189		91770	12.0165		13082	21.1871		78690	20.7945
24072	15.0367		19122	7.89802		43178	27.1208		91772	17.5772		13084	20.9324		78692	21.2369
24074	12.4491		19124	10.1837		43180	25.2004		91774	26.3603		13086	10.0989		78694	15.6869
24076	19.9085		19126	4.99981		43182	30.2661		91776	20.5285		13088	6.3343		78696	16.6754
24078	17.781		19128	-0.0435493		43184	29.8388		91778	14.9575		13090	19.4156		78698	25.8989
24080	11.6977		19130	1.49036		43186	18.7511		91780	22.201		13092	29.7538		78700	22.2169
24082	11.464		19132	3.17421		43188	14.8003		91782	26.7582		13094	24.635		78702	11.3558
24084	16.4786		19134	1.47909		43190	22.3195		91784	16.2081		13096	16.7277		78704	14.0344
24086	21.869		19136	3.09448		43192	27.9935		91786	11.4888		13098	20.4293		78706	24.1734
24088	21.676		19138	7.92693		43194	24.5854		91788	20.8311		13100	16.4992		78708	23.8054
24090	16.3473		19140	9.52867		43196	20.6469		91790	28.9562		13102	9.2352		78710	16.6183
24092	15.2199		19142	3.10036		43198	23.2342		91792	22.8202		13104	9.4798		78712	18.3917
24094	18.9172		19144	-0.147218		43200	14.2338		91794	18.6037		13106	20.6818		78714	21.7557
24096	19.6623		19146	3.60534		43202	5.82506		91796	23.4448		13108	28.627		78716	18.9613
24098	12.8513		19148	6.93517		43204	8.11682		91798	23.9035		13110	20.7956		78718	10.1763
24100	14.206		19150	7.48005		43206	15.6762		91800	15.6217		13112	15.0443		78720	12.4406
24102	22.0062		19152	6.82863		43208	16.6108		91802	14.0017		13114	14.6391		78722	21.0849
24104	22.239		19154	10.7225		43210	9.72521		91804	23.1434		13116	15.0407		78724	24.4478
24106	14.0641		19156	12.4883		43212	6.56459		91806	29.0468		13118	11.1977		78726	14.2014
24108	12.3569		19158	6.89058		43214	10.2604		91808	25.5707		13120	12.8166		78728	15.9188
24110	16.3711		19160	2.97065		43216	8.07056		91810	16.4554		13122	22.6128		78730	22.6163
24112	17.9488		19162	8.87172		43218	2.80997		91812	22.2214		13124	29.0957		78732	19.0531
24114	14.8229		19164	14.8511		43220	4.93199		91814	26.0043		13126	18.4219		78734	9.75974
24116	14.645		19166	12.0453		43222	13.9234		91816	16.2785		13128	9.9019		78736	12.5103
24118	20.4699		19168	10.4851		43224	16.8891		91818	15.3102		13130	11.8603		78738	23.6388
24120	22.0306		19170	14.3426		43226	8.7803		91820	24.8311		13132	16.8924		78740	26.0996
24122	13.8727		19172	15.1717		43228	5.50655		91822	30.7835		13134	14.1354		78742	11.2407
24124	7.01904		19174	8.83756		43230	9.72485		91824	16.1636		13136	17.2765		78744	13.4719
24126	13.9202		19176	7.50574		43232	8.91215		91826	11.7374		13138	27.3093		78746	20.0954
24128	19.2709		19178	14.9527		43234	2.79647		91828	20.2679		13140	27.4621		78748	16.0736
24130	15.6555		19180	20.7373		43236	8.45225		91830	25.2088		13142	14.4666		78750	9.23364
24132	12.7649		19182	19.083		43238	19.0795		91832	21.7641		13144	9.1111		78752	14.6858
24134	19.4935		19184	16.619		43240	18.9786		91834	19.3829		13146	13.6877		78754	21.4275
24136	20.5522		19186	17.892		43242	8.9351		91836	26.9254		13148	16.464		78756	20.4074
24138	10.6675		19188	18.4862		43244	7.93538		91838	29.3926		13150	16.1482		78758	9.75264
24140	5.19954		19190	13.9756		43246	11.3117		91840	20.4379		13152	18.1161		78760	10.0424
24142	12.5495		19192	13.5022		43248	10.6589		91842	14.7155		13154	25.1442		78762	13.8641
24144	17.203		19194	19.6525		43250	9.12707		91844	17.8847		13156	23.8075		78764	13.7069
24146	16.2134		19196	25.5313		43252	11.5817		91846	23.2403		13158	12.6033		78766	7.69004
24148	12.4136		19198	19.8979		43254	17.8953		91848	21.693		13160	5.7314		78768	12.6932
24150	12.2568		19200	14.3267		43256	16.0224		91850	19.6122		13162	11.3045		78770	20.329
24152	17.5217		19202	14.816		43258	8.44946		91852	28.3998		13164	20.6264		78772	18.9173
24154	14.5593		19204	15.4132		43260	4.88456		91854	28.6901		13166	19.738		78774	6.54044
24156	7.16974		19206	11.4361		43262	10.2522		91856	17.6636		13168	17.319		78776	6.59624
24158	12.1926		19208	12.4694		43264	13.194		91858	14.2132		13170	22.4912		78778	16.0182
24160	21.2504		19210	18.8023		43266	11.2184		91860	25.1053		13172	20.5622		78780	15.0266
24162	23.8586		19212	20.9278		43268	12.5839		91862	32.2299		13174	10.2912		78782	10.8846
24164	11.5142		19214	16.1496		43270	17.5438		91864	22.2338		13176	6.2928		78784	13.064
24166	9.01874		19216	11.6092		43272	15.602		91866	18.3524		13178	18.1459		78786	21.7695
24168	19.292		19218	14.2176		43274	5.86754		91868	31.0649		13180	25.7374		78788	16.1026
24170	19.1365		19220	15.1319		43276	5.77862		91870	36.2331		13182	19.3195		78790	7.30424
24172	11.8841		19222	12.8817		43278	13.7108		91872	22.6137		13184	19.4745		78792	10.1843
24174	13.9008		19224	13.5768		43280	15.9784		91874	17.7583		13186	21.4883		78794	18.2855
24176	26.7486		19226	18.8918		43282	11.5814		91876	29.3261		13188	16.9092		78796	16.6849
24178	24.9089		19228	20.5287		43284	12.7723		91878	39.4009		13190	9.0964		78798	11.4985
24180	11.86		19230	14.9542		43286	17.541		91880	30.158		13192	11.5519		78800	13.7994
24182	11.7698		19232	9.7498		43288	12.7341		91882	24.7951		13194	21.16		78802	19.7581
24184	17.9376		19234	13.9651		43290	5.03081		91884	33.5673		13196	27.7696		78804	14.9844
24186	18.6745		19236	19.0383		43292	5.10146		91886	35.8774		13198	21.3423		78806	6.29174
24188	14.9282		19238	14.9977		43294	14.2519		91888	24.5705		13200	14.2185		78808	6.57744
24190	14.1319		19240	13.8441		43296	18.5081		91890	18.7754		13202	16.6715		78810	17.2531
24192	20.5294		19242	18.6999		43298	13.8962		91892	32.3473		13204	15.9094		78812	17.0793
24194	20.0955		19244	21.3799		43300	13.4597		91894	42.951		13206	10.1925		78814	8.72244
24196	14.949		19246	13.3953		43302	14.467		91896	30.9861		13208	11.1086		78816	9.50814
24198	7.36484		19248	7.46983		43304	14.5556		91898	20.7837		13210	22.9353		78818	16.7883
24200	12.3081		19250	11.0757		43306	6.49034		91900	29.5042		13212	29.6935		78820	11.4159
24202	16.925		19252	16.6802		43308	8.62298		91902	36.1081		13214	19.0498		78822	2.99954
24204	16.3429		19254	15.744		43310	19.0641		91904	23.1872		13216	14.2439		78824	9.27504
24206	12.9253		19256	14.2507		43312	19.99		91906	17.8075		13218	16.1035		78826	18.574
24208	15.9806		19258	16.7686		43314	14.0203		91908	33.53		13220	15.0612		78828	16.0214
24210	19.2057		19260	16.8457		43316	11.4156		91910	41.6149		13222	10.2326		78830	6.62174
24212	13.5095		19262	12.696		43318	14.7292		91912	30.6156		13224	16.9889		78832	9.55074
24214	8.25194		19264	9.29718		43320	13.9149		91914	23.1524		13226	27.2362		78834	15.6771
24216	9.90204		19266	13.7796		43322	6.72119		91916	31.4423		13228	27.6765		78836	10.4361
24218	17.2514		19268	19.3722		43324	11.8722		91918	31.37		13230	15.1825		78838	5.43984
24220	16.7836		19270	18.1975		43326	19.3065		91920	23.6927		13232	10.0029		78840	8.48014
24222	10.3916		19272	15.6915		43328	16.7644		91922	22.8968		13234	15.1057		78842	17.6828
24224	10.3541		19274	17.0675		43330	9.07163		91924	36.3337		13236	17.7286		78844	16.424
24226	14.1223		19276	18.2124		43332	6.7742		91926	41.897		13238	18.9881		78846	7.31484
24228	12.5293		19278	13.151		43334	8.2466		91928	27.0151		13240	22.2275		78848	7.30664
24230	7.76924		19280	11.1014		43336	5.38145		91930	18.9085		13242	29.1041		78850	14.2337
24232	11.7275		19282	17.9426		43338	5.59295		91932	23.7303		13244	27.1717		78852	9.24224
24234	17.4898		19284	23.6076		43340	9.32687		91934	30.6934		13246	16.4819		78854	2.82424
24236	18.0828		19286	20.9313		43342	16.8429		91936	30.0826		13248	10.7873		78856	6.39094
24238	10.3447		19288	17.033		43344	11.6312		91938	24.8572		13250	17.2909		78858	18.7432
24240	7.86594		19290	20.9267		43346	4.74065		91940	33.6108		13252	22.8848		78860	13.0505
24242	13.5596		19292	20.8488		43348	1.94633		91942	36.512		13254	19.9689		78862	2.19554
24244	13.9645		19294	16.9883		43350	5.53985		91944	25.1416		13256	23.6646		78864	4.00404
[truncated: 8,023 more rows]

## Sheet: soleus HMM LC records
SOL 1			SOL 2			SOL 3			SOL 4			SOL 5			SOL 6
[truncated: 8,783 more rows]
